# Supplementary material for: 10-Methyl­isoalloxazine 5-oxide from synchrotron powder diffraction data
Source: Acta Crystallogr Sect E Struct Rep Online. 2010 Nov 27;66(Pt 12):o3350–1. doi: 10.1107/S1600536810048932 (PMC3011510; doi:10.1107/S1600536810048932)
Supplement: Supplementary file 1 [file e-66-o3350-sup1.cif]

##############################################################################
###                                                                        ###
###        Electronic paper (Acta Crystallographica Section E)             ###
###                                                                        ###
##############################################################################
#                                                                            #
# This CIF contains the data in a paper accepted for publication in Acta     #
# Crystallographica Section E. It conforms to the requirements of Notes      #
# for Authors for Section E, and has been peer reviewed under the auspices   #
# of the IUCr Commission on Journals.                                        #
#                                                                            #
# Full details of the Crystallographic Information File format               #
# are given in the paper "The Crystallographic Information File (CIF):       #
# a New Standard Archive File for Crystallography" by S. R. Hall, F. H.      #
# Allen and I. D. Brown [Acta Cryst. (1991), A47, 655-685].                  #
#                                                                            #
# The current version of the core CIF dictionary is obtainable from          #
# ftp://ftp.iucr.org/pub/cif_core.dic. The current version number is 2.4.    #
#                                                                            #
# Software is freely available for graphical display of the structure(s) in  #
# this CIF.  For information consult the CIF home page http://www.iucr.org/  #
# cif/home.html                                                              #
#                                                                            #
# This file may be used for bona fide research purposes within the           #
# scientific community so long as proper attribution is given to the journal # 
# article from which it was obtained.                                        #
#                                                                            #
##############################################################################
                                             
data_global
_audit_creation_method     "from EXP file using GSAS2CIF"
_journal_data_validation_number     ?
_journal_date_recd_electronic     2010-11-16
_journal_date_accepted     2010-11-23
_journal_name_full     'Acta Crystallographica, Section E'
_journal_year     2010
_journal_volume     66
_journal_issue     12
_journal_page_first     o3350
_journal_page_last     o3351
_journal_paper_category     QO
_journal_coeditor_code     CV5002
_publ_contact_author_name     'Jan Rohl\'i\<cek'
_publ_contact_author_address
;
Department of Solid State Chemistry,
Institute of Chemical Technology in Prague,
Technick\'a 5, 166 28 Prague 6, Czech Republic
;
_publ_contact_author_email     'rohlicej@vscht.cz'
_publ_contact_author_fax     ?
_publ_contact_author_phone     ?
_publ_section_title
;
10-Methylisoalloxazine 5-oxide from synchrotron powder diffraction data
;
loop_
    _publ_author_name
    _publ_author_footnote
    _publ_author_address
    'Rohl\'i\<cek, Jan' .
;
Department of Solid State Chemistry,
Institute of Chemical Technology in Prague,
Technick\'a 5, 166 28 Prague 6, Czech Republic
;
    'Cibulka, Radek' .
;
Department of Organic Chemistry,
Institute of Chemical Technology in Prague,
Technick\'a 5, 166 28 Prague 6, Czech Republic
;
    'Cibulkov\'a, Jana' .
;
Central Laboratories, Institute of Chemical Technology in Prague,
Technick\'a 5, 166 28 Prague 6, Czech Republic
;
    ' Jaroslav Maixner' .
;
Central Laboratories, Institute of Chemical Technology in Prague,
Technick\'a 5, 166 28 Prague 6, Czech Republic
;
    'Hu\<s\'ak, Michal' .
;
Department of Solid State Chemistry,
Institute of Chemical Technology in Prague,
Technick\'a 5, 166 28 Prague 6, Czech Republic
;
_pd_block_id     2010-10-27T10:43|FLAVIN2_RIETVELD_2-F|xxx|xxx
data_I
_chemical_name_systematic
;
10-methylbenzo[<i>g</i>]pteridine-2,4(3<i>H</i>,10<i>H</i>)-dione 5-oxide
;
_chemical_name_common
;
10-Methylisoalloxazine 5-oxide
;
_chemical_formula_moiety     'C11 H8 N4 O3'
_chemical_formula_sum     "C11 H8 N4 O3"
_chemical_formula_structural     ?
_chemical_formula_analytical     ?
_chemical_formula_iupac     'C11 H8 N4 O3'
_chemical_formula_weight     244.21
_chemical_melting_point     ?
_symmetry_cell_setting     monoclinic
_symmetry_space_group_name_H-M     'P 21/a'
_symmetry_space_group_name_Hall     '-P 2yab'
loop_
    _symmetry_equiv_pos_as_xyz
    +x,+y,+z
    -x+1/2,+y+1/2,-z
    -x,-y,-z
    +x+1/2,-y+1/2,+z
_cell_length_a     13.8774(6)
_cell_length_b     14.5321(4)
_cell_length_c     4.9305(2)
_cell_angle_alpha     90.0
_cell_angle_beta     90.830(3)
_cell_angle_gamma     90.0
_cell_volume     994.22(5)
_cell_formula_units_Z     4
_cell_measurement_temperature     293
_cell_special_details     ?
_exptl_crystal_density_diffrn     1.633
_exptl_crystal_density_meas     ?
_exptl_crystal_density_method     ?
_exptl_crystal_F_000     504
_pd_char_colour     yellow
_pd_char_particle_morphology     ?
_exptl_absorpt_coefficient_mu     0.202
_exptl_absorpt_correction_type     none
_exptl_special_details
;
;
_diffrn_ambient_temperature     ?
_diffrn_radiation_type     synchrotron
_diffrn_radiation_wavelength     0.8856
_diffrn_radiation_monochromator     ?
_diffrn_measurement_device_type     'ESRF Grenoble, BM20'
_pd_instr_dist_src/mono     ?
_pd_instr_dist_mono/spec     ?
_pd_instr_dist_src/spec     ?
_pd_instr_dist_spec/anal     ?
_pd_instr_dist_anal/detc     ?
_pd_instr_dist_spec/detc     ?
_pd_instr_location     ?
loop_
    _refln_index_h
    _refln_index_k
    _refln_index_l
    1 1 0
    2 0 0
    0 2 0
    2 1 0
    1 2 0
    2 2 0
    0 0 1
    3 1 0
    0 1 1
    1 3 0
    1 1 -1
    1 1 1
    2 0 -1
    2 1 -1
    0 2 1
    3 2 0
    1 2 1
    2 0 1
    1 2 -1
    2 3 0
    2 1 1
    4 0 0
    0 4 0
    4 1 0
    2 2 -1
    2 2 1
    3 1 -1
    0 3 1
    1 4 0
    3 3 0
    1 3 1
    1 3 -1
    4 2 0
    3 2 -1
    2 4 0
    3 1 1
    2 3 -1
    2 3 1
    4 0 -1
    4 1 -1
    3 2 1
    0 4 1
    1 4 1
    5 1 0
    4 3 0
    1 4 -1
    1 5 0
    3 3 -1
    4 2 -1
    3 4 0
    5 2 0
    4 0 1
    3 3 1
    2 4 -1
    2 4 1
    4 1 1
    2 5 0
    4 3 -1
    5 1 -1
    0 5 1
    4 2 1
    3 4 -1
    4 4 0
    1 5 1
    5 3 0
    6 0 0
    5 2 -1
    1 5 -1
    0 0 2
    0 6 0
    3 4 1
    6 1 0
    0 1 2
    1 1 2
    3 5 0
    1 1 -2
    2 5 1
    1 6 0
    2 0 -2
    4 3 1
    2 5 -1
    6 2 0
    2 0 2
    2 1 -2
    5 1 1
    0 2 2
    1 2 2
    5 3 -1
    2 1 2
    4 4 -1
    1 2 -2
    6 0 -1
    2 6 0
    5 4 0
    6 1 -1
    2 2 -2
    5 2 1
    3 5 -1
    2 2 2
    3 1 -2
    0 3 2
    0 6 1
    1 3 2
    4 5 0
    4 4 1
    3 5 1
    6 2 -1
    6 3 0
    1 6 -1
    1 6 1
    1 3 -2
    3 1 2
    3 2 -2
    2 3 2
    2 3 -2
    5 3 1
    3 6 0
    4 0 -2
    5 4 -1
    6 0 1
    3 2 2
    2 6 1
    4 5 -1
    4 1 -2
    6 1 1
    7 1 0
    6 3 -1
    1 7 0
    2 6 -1
    1 4 2
    0 4 2
    3 3 -2
    1 4 -2
    6 4 0
    4 2 -2
    5 5 0
    7 2 0
    4 0 2
    7 1 -1
    2 4 2
    4 1 2
    6 2 1
    3 3 2
    4 5 1
    2 4 -2
    2 7 0
    3 6 1
    3 6 -1
    0 7 1
    4 6 0
    7 2 -1
    5 4 1
    4 2 2
    5 1 -2
    4 3 -2
    1 7 1
    5 5 -1
    7 3 0
    0 5 2
    6 4 -1
    3 4 -2
    1 7 -1
    6 3 1
    1 5 2
    3 4 2
    5 2 -2
    3 7 0
    2 7 1
    1 5 -2
    4 6 -1
    2 7 -1
    4 3 2
    0 8 0
    7 1 1
    8 0 0
    6 5 0
    2 5 2
    7 3 -1
    8 1 0
    2 5 -2
    4 4 -2
    4 6 1
    7 4 0
    5 3 -2
    5 6 0
    1 8 0
    7 2 1
    6 0 -2
    5 1 2
    5 5 1
    6 1 -2
    8 2 0
    6 5 -1
    3 5 -2
    6 4 1
    3 7 1
    8 0 -1
    2 8 0
    3 5 2
    5 2 2
    3 7 -1
    0 6 2
    4 4 2
    8 1 -1
    6 2 -2
    4 7 0
    5 6 -1
    1 6 -2
    7 4 -1
    1 6 2
    0 8 1
    8 3 0
    5 4 -2
    8 2 -1
    1 8 -1
    7 3 1
    1 8 1
    2 6 2
    5 3 2
    6 3 -2
    2 6 -2
    4 5 -2
    4 7 -1
    7 5 0
    2 8 1
    6 6 0
    3 8 0
    5 6 1
    8 0 1
    4 5 2
    8 3 -1
    8 1 1
    2 8 -1
    6 5 1
    4 7 1
    7 1 -2
    0 0 3
    7 5 -1
    6 0 2
    1 1 3
    7 4 1
    5 4 2
    9 1 0
    0 1 3
    3 6 2
    6 1 2
    5 7 0
    8 2 1
    6 6 -1
    1 1 -3
    3 6 -2
    8 4 0
    1 9 0
    7 2 -2
    6 4 -2
    3 8 1
    1 7 2
    2 0 3
    1 2 3
    0 7 2
    9 2 0
    2 0 -3
    0 2 3
    2 1 3
    3 8 -1
    5 5 -2
    6 2 2
    5 7 -1
    1 7 -2
    1 2 -3
    2 1 -3
    8 4 -1
    2 9 0
    9 1 -1
    2 7 2
    4 8 0
    7 3 -2
    2 2 3
    0 3 3
    4 6 -2
    7 6 0
    2 7 -2
    3 1 3
    2 2 -3
    3 1 -3
    1 3 3
    8 3 1
    9 2 -1
    4 6 2
    0 9 1
    6 3 2
    1 3 -3
    5 5 2
    2 3 3
    6 7 0
    1 9 -1
    3 2 3
    8 5 0
    1 9 1
    5 7 1
    9 3 0
    3 2 -3
    8 0 -2
    6 6 1
    7 5 1
    4 8 -1
    3 7 2
    8 1 -2
    4 0 -3
    4 8 1
    3 9 0
    2 3 -3
    3 7 -2
    7 6 -1
    1 4 3
    4 1 -3
    6 5 -2
    7 4 -2
    2 9 -1
    0 4 3
    2 9 1
    6 7 -1
    4 0 3
    9 1 1
    1 4 -3
    5 6 -2
    6 4 2
    8 4 1
    4 1 3
    3 3 3
    8 5 -1
    3 3 -3
    4 2 -3
    0 8 2
    2 4 3
    5 8 0
    9 4 0
    1 8 2
    7 1 2
    4 2 3
    1 8 -2
    3 9 1
    0 10 0
    2 4 -3
    9 2 1
    4 7 -2
    5 1 -3
    7 2 2
    1 10 0
    5 6 2
    2 8 2
    3 9 -1
    4 3 -3
    5 8 -1
    4 7 2
    1 5 3
    4 9 0
    3 4 3
    7 7 0
    2 8 -2
    0 5 3
    3 4 -3
    1 5 -3
    6 5 2
    2 10 0
    5 8 1
    7 6 1
    6 7 1
    7 3 2
    8 5 1
    6 8 0
_pd_meas_2theta_range_min     4.0
_pd_meas_2theta_range_max     36.5
_pd_meas_2theta_range_inc     0.01
loop_
    _pd_meas_counts_total
    1388.0
    1386.0
    1375.0
    1308.0
    1341.0
    1320.0
    1350.0
    1299.0
    1327.0
    1279.0
    1348.0
    1321.0
    1316.0
    1390.0
    1222.0
    1296.0
    1319.0
    1278.0
    1317.0
    1311.0
    1274.0
    1306.0
    1305.0
    1284.0
    1326.0
    1254.0
    1288.0
    1259.0
    1376.0
    1273.0
    1308.0
    1259.0
    1241.0
    1231.0
    1245.0
    1294.0
    1231.0
    1257.0
    1202.0
    1273.0
    1275.0
    1260.0
    1294.0
    1222.0
    1258.0
    1179.0
    1233.0
    1184.0
    1239.0
    1226.0
    1255.0
    1240.0
    1265.0
    1212.0
    1285.0
    1279.0
    1245.0
    1195.0
    1201.0
    1190.0
    1219.0
    1208.0
    1220.0
    1210.0
    1237.0
    1141.0
    1198.0
    1259.0
    1218.0
    1204.0
    1191.0
    1193.0
    1285.0
    1261.0
    1255.0
    1217.0
    1242.0
    1261.0
    1256.0
    1223.0
    1169.0
    1308.0
    1304.0
    1315.0
    1354.0
    1321.0
    1366.0
    1352.0
    1445.0
    1466.0
    1528.0
    1673.0
    1775.0
    2122.0
    2559.0
    3437.0
    4604.0
    6452.0
    9003.0
    12822.0
    17867.0
    23982.0
    30686.0
    34992.0
    35551.0
    31441.0
    25333.0
    18216.0
    11926.0
    7302.0
    4709.0
    3228.0
    2420.0
    2058.0
    1770.0
    1590.0
    1500.0
    1362.0
    1339.0
    1314.0
    1290.0
    1188.0
    1293.0
    1269.0
    1227.0
    1153.0
    1160.0
    1185.0
    1127.0
    1181.0
    1149.0
    1153.0
    1155.0
    1154.0
    1130.0
    1147.0
    1166.0
    1214.0
    1178.0
    1148.0
    1213.0
    1215.0
    1154.0
    1128.0
    1163.0
    1107.0
    1100.0
    1054.0
    1060.0
    1062.0
    1030.0
    1152.0
    1051.0
    1113.0
    1127.0
    1098.0
    1130.0
    1061.0
    1061.0
    1091.0
    1072.0
    1125.0
    1099.0
    1140.0
    1160.0
    1126.0
    1150.0
    1116.0
    1083.0
    1075.0
    1042.0
    1035.0
    1063.0
    1052.0
    1052.0
    1085.0
    1023.0
    1020.0
    1011.0
    1039.0
    996.0
    1096.0
    1014.0
    1024.0
    1095.0
    1052.0
    1058.0
    1043.0
    1023.0
    996.0
    1083.0
    1075.0
    1052.0
    1019.0
    1065.0
    994.0
    1085.0
    1027.0
    1048.0
    1039.0
    1021.0
    1091.0
    1034.0
    1023.0
    997.0
    1059.0
    1040.0
    1020.0
    1012.0
    1051.0
    990.0
    1029.0
    1044.0
    1001.0
    1031.0
    1003.0
    1026.0
    1045.0
    1047.0
    1031.0
    1024.0
    1067.0
    981.0
    997.0
    1025.0
    1000.0
    1061.0
    947.0
    1039.0
    1022.0
    954.0
    1003.0
    983.0
    1022.0
    1056.0
    1011.0
    1079.0
    1048.0
    1073.0
    1058.0
    1010.0
    1096.0
    999.0
    1107.0
    1045.0
    1148.0
    1175.0
    1101.0
    1148.0
    1161.0
    1155.0
    1196.0
    1219.0
    1187.0
    1154.0
    1150.0
    1067.0
    1105.0
    1128.0
    1053.0
    1094.0
    1099.0
    1061.0
    1074.0
    1089.0
    1036.0
    1074.0
    1104.0
    1106.0
    1069.0
    1086.0
    1126.0
    1097.0
    1111.0
    1122.0
    1098.0
    1115.0
    1092.0
    1132.0
    1095.0
    1234.0
    1272.0
    1236.0
    1320.0
    1320.0
    1415.0
    1513.0
    1762.0
    1993.0
    2698.0
    3257.0
    4532.0
    6130.0
    8064.0
    10405.0
    12418.0
    13791.0
    14400.0
    14203.0
    12978.0
    10871.0
    8343.0
    6169.0
    4175.0
    2830.0
    2162.0
    1746.0
    1522.0
    1379.0
    1382.0
    1371.0
    1347.0
    1305.0
    1404.0
    1580.0
    1845.0
    2036.0
    2590.0
    3184.0
    4043.0
    5194.0
    6534.0
    7640.0
    9142.0
    10452.0
    11650.0
    12810.0
    13704.0
    14122.0
    14452.0
    14958.0
    14927.0
    14800.0
    13956.0
    13293.0
    12121.0
    10681.0
    9243.0
    7394.0
    5970.0
    4937.0
    3935.0
    3113.0
    2651.0
    2178.0
    1822.0
    1528.0
    1474.0
    1353.0
    1291.0
    1287.0
    1217.0
    1264.0
    1146.0
    1184.0
    1140.0
    1133.0
    1143.0
    1067.0
    1143.0
    1082.0
    1153.0
    1089.0
    1178.0
    1137.0
    1112.0
    1162.0
    1145.0
    1210.0
    1200.0
    1304.0
    1285.0
    1316.0
    1385.0
    1439.0
    1541.0
    1687.0
    1907.0
    2116.0
    2670.0
    3321.0
    4793.0
    7109.0
    10580.0
    15928.0
    22467.0
    28516.0
    32186.0
    31677.0
    27187.0
    20271.0
    13681.0
    9007.0
    5640.0
    3813.0
    2805.0
    2213.0
    1858.0
    1662.0
    1541.0
    1524.0
    1559.0
    1543.0
    1546.0
    1583.0
    1572.0
    1583.0
    1602.0
    1514.0
    1612.0
    1598.0
    1527.0
    1516.0
    1515.0
    1421.0
    1380.0
    1275.0
    1270.0
    1193.0
    1103.0
    1056.0
    1097.0
    1097.0
    1067.0
    1033.0
    1066.0
    1117.0
    1019.0
    994.0
    1085.0
    1113.0
    1028.0
    1080.0
    1038.0
    1087.0
    1107.0
    1037.0
    1046.0
    1127.0
    1070.0
    1070.0
    1047.0
    1028.0
    1069.0
    1049.0
    1107.0
    1051.0
    1020.0
    1035.0
    1052.0
    1008.0
    1013.0
    990.0
    1058.0
    1052.0
    1058.0
    1106.0
    1092.0
    994.0
    1076.0
    1095.0
    1088.0
    1009.0
    1036.0
    1061.0
    1097.0
    1058.0
    1011.0
    1047.0
    1026.0
    1057.0
    1052.0
    1067.0
    1037.0
    1063.0
    1022.0
    1052.0
    1015.0
    974.0
    1035.0
    1032.0
    1043.0
    1092.0
    1077.0
    1028.0
    1082.0
    1056.0
    1084.0
    1036.0
    1098.0
    1095.0
    1032.0
    1049.0
    1067.0
    1031.0
    1044.0
    1032.0
    1083.0
    1055.0
    1143.0
    1129.0
    1051.0
    1102.0
    1094.0
    1083.0
    1128.0
    1094.0
    1095.0
    1115.0
    1119.0
    1170.0
    1181.0
    1117.0
    1111.0
    1081.0
    1164.0
    1100.0
    1099.0
    1110.0
    1075.0
    1098.0
    1099.0
    1116.0
    1191.0
    1097.0
    1013.0
    1098.0
    1122.0
    1129.0
    1141.0
    1051.0
    1083.0
    1098.0
    1113.0
    1105.0
    1162.0
    1067.0
    1146.0
    1145.0
    1095.0
    1119.0
    1135.0
    1111.0
    1080.0
    1141.0
    1154.0
    1114.0
    1151.0
    1103.0
    1080.0
    1175.0
    1137.0
    1113.0
    1159.0
    1138.0
    1157.0
    1159.0
    1158.0
    1154.0
    1156.0
    1089.0
    1163.0
    1149.0
    1202.0
    1150.0
    1172.0
    1100.0
    1170.0
    1156.0
    1183.0
    1140.0
    1144.0
    1208.0
    1197.0
    1195.0
    1150.0
    1162.0
    1133.0
    1179.0
    1205.0
    1227.0
    1258.0
    1216.0
    1215.0
    1223.0
    1224.0
    1181.0
    1165.0
    1246.0
    1186.0
    1246.0
    1256.0
    1174.0
    1198.0
    1135.0
    1138.0
    1204.0
    1233.0
    1236.0
    1188.0
    1295.0
    1202.0
    1261.0
    1264.0
    1241.0
    1303.0
    1338.0
    1348.0
    1437.0
    1528.0
    1540.0
    1498.0
    1554.0
    1550.0
    1511.0
    1413.0
    1436.0
    1375.0
    1311.0
    1307.0
    1284.0
    1295.0
    1268.0
    1340.0
    1347.0
    1237.0
    1329.0
    1359.0
    1420.0
    1348.0
    1288.0
    1284.0
    1295.0
    1319.0
    1344.0
    1272.0
    1358.0
    1278.0
    1256.0
    1289.0
    1264.0
    1347.0
    1263.0
    1366.0
    1321.0
    1259.0
    1297.0
    1358.0
    1332.0
    1360.0
    1310.0
    1325.0
    1310.0
    1320.0
    1322.0
    1330.0
    1315.0
    1303.0
    1371.0
    1374.0
    1302.0
    1338.0
    1356.0
    1329.0
    1337.0
    1352.0
    1428.0
    1386.0
    1395.0
    1410.0
    1320.0
    1385.0
    1343.0
    1399.0
    1429.0
    1380.0
    1423.0
    1462.0
    1560.0
    1660.0
    1818.0
    1911.0
    2242.0
    2332.0
    2597.0
    2688.0
    2782.0
    2716.0
    2680.0
    2455.0
    2281.0
    1924.0
    1932.0
    1759.0
    1702.0
    1665.0
    1659.0
    1579.0
    1565.0
    1585.0
    1553.0
    1511.0
    1507.0
    1488.0
    1535.0
    1456.0
    1542.0
    1538.0
    1448.0
    1524.0
    1543.0
    1484.0
    1493.0
    1485.0
    1492.0
    1560.0
    1584.0
    1516.0
    1520.0
    1592.0
    1526.0
    1553.0
    1493.0
    1595.0
    1552.0
    1568.0
    1592.0
    1661.0
    1727.0
    1627.0
    1659.0
    1712.0
    1770.0
    1739.0
    2012.0
    2055.0
    2188.0
    2435.0
    2839.0
    3216.0
    3684.0
    4085.0
    4364.0
    4782.0
    5253.0
    5754.0
    6209.0
    6901.0
    7251.0
    7765.0
    7732.0
    7815.0
    7744.0
    7436.0
    7006.0
    6592.0
    5932.0
    5231.0
    4639.0
    4051.0
    3593.0
    3122.0
    2696.0
    2532.0
    2332.0
    2128.0
    2040.0
    1951.0
    1886.0
    1893.0
    1865.0
    1755.0
    1741.0
    1755.0
    1624.0
    1631.0
    1683.0
    1695.0
    1667.0
    1608.0
    1580.0
    1616.0
    1678.0
    1588.0
    1658.0
    1673.0
    1561.0
    1640.0
    1657.0
    1649.0
    1722.0
    1599.0
    1646.0
    1693.0
    1713.0
    1694.0
    1608.0
    1761.0
    1608.0
    1709.0
    1670.0
    1695.0
    1732.0
    1666.0
    1784.0
    1678.0
    1641.0
    1711.0
    1640.0
    1676.0
    1676.0
    1734.0
    1736.0
    1699.0
    1737.0
    1729.0
    1737.0
    1710.0
    1763.0
    1763.0
    1755.0
    1737.0
    1772.0
    1837.0
    1905.0
    1841.0
    1888.0
    1982.0
    1910.0
    1944.0
    1974.0
    2058.0
    2057.0
    2035.0
    2117.0
    2209.0
    2286.0
    2267.0
    2596.0
    2735.0
    3180.0
    3384.0
    3736.0
    4012.0
    4271.0
    4227.0
    4150.0
    3907.0
    3687.0
    3380.0
    3007.0
    2849.0
    2576.0
    2478.0
    2274.0
    2285.0
    2255.0
    2193.0
    2205.0
    2309.0
    2323.0
    2254.0
    2319.0
    2435.0
    2535.0
    2821.0
    2967.0
    3280.0
    3600.0
    3884.0
    3916.0
    4094.0
    4059.0
    4106.0
    3864.0
    3738.0
    3483.0
    3297.0
    3294.0
    3073.0
    2923.0
    2814.0
    2678.0
    2534.0
    2494.0
    2454.0
    2485.0
    2574.0
    2701.0
    2708.0
    3136.0
    3319.0
    3849.0
    4421.0
    5201.0
    5819.0
    6542.0
    7189.0
    7969.0
    8543.0
    8944.0
    9040.0
    9225.0
    9315.0
    9291.0
    8927.0
    8616.0
    8220.0
    7813.0
    7340.0
    6586.0
    5926.0
    5591.0
    5048.0
    4784.0
    4609.0
    4527.0
    4674.0
    4559.0
    4468.0
    4439.0
    4445.0
    4237.0
    3966.0
    3711.0
    3420.0
    3267.0
    3011.0
    2668.0
    2581.0
    2499.0
    2333.0
    2333.0
    2211.0
    2201.0
    2182.0
    2174.0
    2202.0
    2161.0
    2205.0
    2163.0
    2162.0
    2128.0
    2152.0
    2117.0
    2160.0
    2156.0
    2071.0
    2130.0
    2114.0
    2121.0
    2104.0
    2136.0
    2115.0
    2196.0
    2142.0
    2122.0
    2120.0
    2212.0
    2107.0
    2093.0
    2172.0
    2207.0
    2158.0
    2227.0
    2161.0
    2064.0
    2216.0
    2192.0
    2203.0
    2193.0
    2188.0
    2154.0
    2138.0
    2150.0
    2172.0
    2120.0
    2117.0
    2107.0
    2227.0
    2210.0
    2178.0
    2128.0
    2134.0
    2189.0
    2146.0
    2173.0
    2148.0
    2169.0
    2128.0
    2246.0
    2179.0
    2133.0
    2171.0
    2149.0
    2192.0
    2180.0
    2171.0
    2211.0
    2184.0
    2251.0
    2188.0
    2218.0
    2175.0
    2218.0
    2124.0
    2222.0
    2243.0
    2208.0
    2249.0
    2225.0
    2218.0
    2236.0
    2244.0
    2248.0
    2228.0
    2260.0
    2220.0
    2265.0
    2201.0
    2353.0
    2487.0
    2310.0
    2391.0
    2451.0
    2618.0
    2479.0
    2621.0
    2818.0
    2965.0
    3286.0
    3467.0
    3883.0
    4162.0
    4471.0
    4695.0
    4907.0
    5172.0
    5412.0
    5835.0
    6037.0
    6532.0
    7217.0
    7854.0
    9261.0
    10735.0
    12664.0
    15500.0
    17561.0
    20310.0
    21859.0
    23107.0
    23363.0
    23664.0
    22810.0
    21589.0
    19931.0
    18237.0
    15478.0
    13189.0
    10997.0
    8742.0
    7023.0
    5820.0
    4880.0
    4156.0
    3829.0
    3609.0
    3344.0
    3245.0
    3164.0
    3078.0
    2995.0
    3036.0
    2964.0
    2850.0
    2880.0
    2784.0
    2612.0
    2561.0
    2557.0
    2526.0
    2516.0
    2420.0
    2436.0
    2460.0
    2500.0
    2416.0
    2323.0
    2360.0
    2371.0
    2389.0
    2342.0
    2390.0
    2364.0
    2393.0
    2352.0
    2339.0
    2326.0
    2374.0
    2348.0
    2348.0
    2330.0
    2352.0
    2312.0
    2413.0
    2396.0
    2459.0
    2424.0
    2381.0
    2631.0
    2639.0
    2770.0
    2806.0
    2836.0
    2811.0
    2934.0
    2914.0
    2950.0
    2958.0
    2809.0
    2869.0
    2892.0
    2832.0
    2830.0
    2733.0
    2701.0
    2613.0
    2559.0
    2442.0
    2466.0
    2463.0
    2355.0
    2447.0
    2336.0
    2419.0
    2427.0
    2467.0
    2459.0
    2387.0
    2508.0
    2634.0
    2700.0
    2680.0
    2844.0
    3036.0
    3076.0
    3300.0
    3570.0
    3838.0
    4308.0
    4929.0
    6344.0
    8065.0
    10600.0
    14220.0
    18643.0
    22551.0
    24190.0
    24622.0
    23255.0
    19969.0
    16187.0
    12218.0
    9012.0
    6938.0
    5295.0
    4542.0
    3853.0
    3432.0
    3164.0
    2955.0
    2829.0
    2948.0
    2788.0
    2808.0
    2913.0
    3240.0
    3392.0
    3610.0
    4020.0
    4223.0
    4212.0
    4233.0
    4154.0
    3712.0
    3413.0
    3118.0
    2793.0
    2659.0
    2530.0
    2450.0
    2512.0
    2389.0
    2311.0
    2447.0
    2330.0
    2297.0
    2284.0
    2264.0
    2242.0
    2212.0
    2258.0
    2236.0
    2247.0
    2165.0
    2240.0
    2349.0
    2276.0
    2319.0
    2240.0
    2247.0
    2276.0
    2172.0
    2228.0
    2220.0
    2296.0
    2303.0
    2183.0
    2276.0
    2237.0
    2349.0
    2348.0
    2340.0
    2335.0
    2310.0
    2450.0
    2405.0
    2415.0
    2454.0
    2577.0
    2555.0
    2735.0
    2781.0
    3025.0
    3119.0
    3276.0
    3436.0
    3664.0
    3913.0
    4331.0
    4772.0
    5643.0
    6777.0
    7865.0
    9576.0
    11503.0
    13120.0
    14312.0
    15510.0
    15931.0
    16426.0
    16133.0
    16096.0
    15887.0
    15101.0
    13941.0
    13066.0
    11584.0
    10202.0
    8950.0
    7506.0
    6530.0
    5992.0
    5737.0
    6111.0
    6915.0
    8738.0
    11714.0
    15225.0
    20006.0
    24219.0
    27824.0
    29473.0
    29540.0
    27242.0
    23899.0
    19765.0
    15599.0
    11954.0
    8913.0
    6653.0
    5265.0
    4368.0
    3516.0
    3369.0
    2933.0
    2641.0
    2612.0
    2533.0
    2389.0
    2386.0
    2267.0
    2209.0
    2306.0
    2163.0
    2155.0
    2173.0
    2143.0
    2103.0
    2102.0
    2124.0
    2097.0
    2007.0
    1967.0
    2084.0
    2089.0
    2042.0
    2043.0
    2008.0
    2011.0
    1983.0
    2069.0
    2043.0
    1948.0
    1961.0
    1972.0
    2012.0
    1950.0
    1898.0
    1888.0
    1994.0
    1967.0
    1999.0
    1895.0
    1932.0
    1922.0
    1935.0
    1947.0
    1893.0
    1946.0
    1964.0
    2028.0
    1935.0
    2099.0
    2024.0
    2083.0
    2058.0
    2076.0
    2097.0
    2016.0
    2040.0
    2083.0
    2039.0
    2032.0
    2089.0
    2108.0
    1999.0
    1993.0
    1953.0
    2046.0
    1900.0
    1954.0
    1922.0
    1937.0
    1921.0
    1932.0
    1887.0
    1945.0
    2004.0
    2060.0
    2032.0
    2014.0
    1966.0
    2006.0
    1947.0
    1971.0
    2019.0
    2062.0
    2058.0
    2082.0
    2056.0
    2098.0
    2201.0
    2274.0
    2317.0
    2308.0
    2348.0
    2421.0
    2452.0
    2514.0
    2509.0
    2453.0
    2500.0
    2499.0
    2487.0
    2424.0
    2500.0
    2464.0
    2423.0
    2396.0
    2313.0
    2314.0
    2227.0
    2324.0
    2290.0
    2273.0
    2094.0
    2195.0
    2013.0
    2088.0
    1984.0
    1995.0
    1948.0
    1953.0
    1971.0
    1931.0
    1888.0
    1818.0
    1799.0
    1746.0
    1767.0
    1758.0
    1792.0
    1804.0
    1776.0
    1757.0
    1726.0
    1703.0
    1669.0
    1690.0
    1756.0
    1803.0
    1689.0
    1696.0
    1722.0
    1778.0
    1733.0
    1752.0
    1785.0
    1700.0
    1799.0
    1737.0
    1729.0
    1815.0
    1818.0
    1859.0
    1928.0
    1994.0
    2022.0
    2259.0
    2367.0
    2525.0
    2577.0
    2775.0
    2792.0
    3046.0
    3123.0
    3189.0
    3210.0
    3248.0
    3253.0
    3047.0
    2878.0
    2631.0
    2407.0
    2267.0
    2063.0
    1897.0
    1802.0
    1769.0
    1781.0
    1696.0
    1657.0
    1682.0
    1700.0
    1680.0
    1665.0
    1599.0
    1614.0
    1647.0
    1604.0
    1658.0
    1655.0
    1592.0
    1599.0
    1728.0
    1682.0
    1708.0
    1669.0
    1668.0
    1745.0
    1700.0
    1721.0
    1817.0
    1879.0
    1973.0
    2088.0
    2219.0
    2111.0
    2299.0
    2360.0
    2444.0
    2507.0
    2547.0
    2564.0
    2670.0
    2543.0
    2552.0
    2624.0
    2612.0
    2540.0
    2356.0
    2463.0
    2339.0
    2356.0
    2156.0
    2029.0
    1930.0
    1960.0
    1811.0
    1757.0
    1744.0
    1701.0
    1568.0
    1642.0
    1597.0
    1686.0
    1603.0
    1653.0
    1609.0
    1660.0
    1668.0
    1546.0
    1612.0
    1665.0
    1672.0
    1642.0
    1700.0
    1615.0
    1664.0
    1675.0
    1692.0
    1735.0
    1858.0
    1992.0
    2355.0
    2763.0
    3396.0
    3855.0
    4272.0
    4425.0
    4195.0
    3723.0
    3055.0
    2546.0
    2141.0
    1970.0
    1844.0
    1687.0
    1606.0
    1541.0
    1505.0
    1535.0
    1459.0
    1470.0
    1469.0
    1439.0
    1434.0
    1450.0
    1457.0
    1439.0
    1455.0
    1368.0
    1446.0
    1424.0
    1329.0
    1353.0
    1387.0
    1342.0
    1415.0
    1389.0
    1333.0
    1414.0
    1388.0
    1354.0
    1377.0
    1345.0
    1403.0
    1371.0
    1353.0
    1355.0
    1405.0
    1324.0
    1375.0
    1358.0
    1303.0
    1292.0
    1420.0
    1306.0
    1356.0
    1325.0
    1384.0
    1348.0
    1358.0
    1372.0
    1310.0
    1379.0
    1348.0
    1344.0
    1414.0
    1352.0
    1397.0
    1347.0
    1359.0
    1376.0
    1336.0
    1451.0
    1379.0
    1496.0
    1424.0
    1367.0
    1392.0
    1413.0
    1409.0
    1410.0
    1354.0
    1401.0
    1381.0
    1414.0
    1360.0
    1419.0
    1426.0
    1475.0
    1478.0
    1471.0
    1489.0
    1666.0
    1717.0
    1656.0
    1730.0
    1768.0
    2043.0
    1937.0
    1997.0
    2092.0
    2059.0
    2064.0
    2055.0
    2053.0
    2178.0
    1997.0
    1911.0
    1965.0
    1976.0
    1846.0
    1909.0
    1852.0
    1874.0
    1887.0
    1971.0
    2043.0
    2176.0
    2265.0
    2500.0
    2413.0
    2400.0
    2548.0
    2468.0
    2506.0
    2687.0
    2725.0
    2773.0
    2914.0
    3036.0
    3056.0
    3123.0
    3072.0
    2963.0
    2928.0
    2915.0
    2780.0
    2700.0
    2530.0
    2366.0
    2357.0
    2207.0
    2105.0
    2028.0
    1934.0
    1812.0
    1743.0
    1746.0
    1645.0
    1621.0
    1631.0
    1492.0
    1593.0
    1471.0
    1506.0
    1485.0
    1463.0
    1451.0
    1512.0
    1428.0
    1386.0
    1468.0
    1483.0
    1488.0
    1556.0
    1501.0
    1480.0
    1554.0
    1556.0
    1597.0
    1592.0
    1544.0
    1572.0
    1582.0
    1601.0
    1648.0
    1702.0
    1650.0
    1712.0
    1628.0
    1744.0
    1693.0
    1723.0
    1691.0
    1707.0
    1804.0
    1718.0
    1850.0
    1739.0
    1862.0
    1782.0
    1870.0
    1914.0
    1868.0
    1939.0
    1939.0
    1964.0
    1901.0
    2002.0
    1889.0
    1915.0
    1830.0
    1874.0
    1791.0
    1845.0
    1812.0
    1724.0
    1684.0
    1710.0
    1643.0
    1704.0
    1598.0
    1663.0
    1477.0
    1542.0
    1524.0
    1491.0
    1475.0
    1407.0
    1412.0
    1432.0
    1352.0
    1430.0
    1346.0
    1330.0
    1358.0
    1263.0
    1384.0
    1322.0
    1320.0
    1273.0
    1323.0
    1333.0
    1356.0
    1371.0
    1371.0
    1319.0
    1399.0
    1432.0
    1382.0
    1480.0
    1502.0
    1593.0
    1683.0
    1724.0
    1766.0
    1891.0
    1952.0
    2040.0
    2037.0
    2065.0
    2090.0
    2052.0
    2039.0
    1994.0
    1988.0
    1862.0
    1742.0
    1746.0
    1720.0
    1639.0
    1626.0
    1563.0
    1595.0
    1627.0
    1599.0
    1511.0
    1587.0
    1608.0
    1700.0
    1722.0
    1887.0
    1913.0
    2164.0
    2259.0
    2427.0
    2659.0
    2771.0
    2754.0
    2742.0
    2602.0
    2547.0
    2381.0
    2169.0
    2042.0
    1888.0
    1775.0
    1715.0
    1697.0
    1687.0
    1594.0
    1606.0
    1620.0
    1581.0
    1586.0
    1535.0
    1576.0
    1561.0
    1568.0
    1606.0
    1611.0
    1606.0
    1526.0
    1605.0
    1592.0
    1525.0
    1538.0
    1448.0
    1543.0
    1525.0
    1426.0
    1356.0
    1456.0
    1425.0
    1350.0
    1293.0
    1336.0
    1409.0
    1366.0
    1325.0
    1339.0
    1428.0
    1411.0
    1354.0
    1272.0
    1374.0
    1362.0
    1344.0
    1441.0
    1393.0
    1429.0
    1462.0
    1398.0
    1449.0
    1423.0
    1439.0
    1466.0
    1377.0
    1482.0
    1515.0
    1464.0
    1484.0
    1465.0
    1494.0
    1451.0
    1505.0
    1469.0
    1445.0
    1453.0
    1409.0
    1352.0
    1476.0
    1409.0
    1380.0
    1396.0
    1448.0
    1478.0
    1330.0
    1328.0
    1389.0
    1418.0
    1381.0
    1391.0
    1413.0
    1446.0
    1514.0
    1430.0
    1396.0
    1599.0
    1595.0
    1591.0
    1718.0
    1759.0
    1871.0
    2032.0
    2093.0
    2465.0
    2528.0
    2830.0
    3028.0
    3045.0
    3149.0
    3130.0
    3099.0
    3292.0
    3331.0
    3277.0
    3344.0
    3172.0
    3176.0
    2828.0
    2854.0
    2671.0
    2614.0
    2515.0
    2274.0
    2157.0
    2208.0
    1967.0
    1985.0
    1738.0
    1743.0
    1663.0
    1661.0
    1495.0
    1512.0
    1531.0
    1521.0
    1496.0
    1499.0
    1569.0
    1700.0
    1715.0
    1684.0
    1828.0
    1864.0
    1896.0
    1878.0
    1885.0
    1831.0
    1718.0
    1631.0
    1707.0
    1552.0
    1559.0
    1492.0
    1479.0
    1532.0
    1458.0
    1540.0
    1435.0
    1403.0
    1480.0
    1496.0
    1498.0
    1650.0
    1596.0
    1688.0
    1845.0
    1946.0
    1937.0
    1922.0
    1930.0
    2061.0
    1960.0
    1985.0
    1954.0
    1979.0
    1994.0
    1983.0
    2020.0
    2008.0
    1905.0
    1857.0
    1800.0
    1719.0
    1616.0
    1526.0
    1513.0
    1505.0
    1413.0
    1397.0
    1353.0
    1420.0
    1294.0
    1242.0
    1291.0
    1256.0
    1242.0
    1191.0
    1172.0
    1175.0
    1178.0
    1170.0
    1161.0
    1189.0
    1209.0
    1266.0
    1174.0
    1119.0
    1234.0
    1251.0
    1211.0
    1258.0
    1254.0
    1235.0
    1259.0
    1324.0
    1306.0
    1366.0
    1329.0
    1353.0
    1433.0
    1471.0
    1539.0
    1528.0
    1564.0
    1691.0
    1586.0
    1646.0
    1514.0
    1657.0
    1555.0
    1580.0
    1580.0
    1458.0
    1587.0
    1501.0
    1503.0
    1524.0
    1551.0
    1445.0
    1464.0
    1498.0
    1451.0
    1508.0
    1483.0
    1490.0
    1513.0
    1499.0
    1504.0
    1489.0
    1566.0
    1673.0
    1682.0
    1686.0
    1707.0
    1720.0
    1705.0
    1731.0
    1638.0
    1615.0
    1576.0
    1480.0
    1475.0
    1485.0
    1425.0
    1487.0
    1376.0
    1386.0
    1361.0
    1373.0
    1400.0
    1373.0
    1324.0
    1358.0
    1339.0
    1404.0
    1398.0
    1407.0
    1345.0
    1431.0
    1372.0
    1474.0
    1384.0
    1488.0
    1404.0
    1421.0
    1363.0
    1520.0
    1430.0
    1539.0
    1489.0
    1451.0
    1488.0
    1445.0
    1616.0
    1616.0
    1549.0
    1644.0
    1529.0
    1578.0
    1509.0
    1539.0
    1486.0
    1467.0
    1433.0
    1387.0
    1409.0
    1410.0
    1384.0
    1339.0
    1431.0
    1315.0
    1324.0
    1327.0
    1342.0
    1383.0
    1378.0
    1440.0
    1492.0
    1548.0
    1594.0
    1631.0
    1705.0
    1732.0
    1779.0
    1735.0
    1774.0
    1762.0
    1697.0
    1668.0
    1662.0
    1610.0
    1633.0
    1578.0
    1574.0
    1575.0
    1485.0
    1526.0
    1590.0
    1671.0
    1686.0
    1750.0
    1689.0
    1807.0
    1814.0
    1861.0
    2003.0
    2020.0
    2033.0
    1997.0
    2016.0
    1958.0
    1960.0
    2316.0
    2281.0
    1971.0
    1730.0
    1658.0
    1745.0
    1639.0
    1655.0
    1743.0
    1592.0
    1706.0
    1627.0
    1602.0
    1608.0
    1685.0
    1596.0
    1613.0
    1555.0
    1521.0
    1512.0
    1433.0
    1455.0
    1436.0
    1377.0
    1433.0
    1352.0
    1436.0
    1344.0
    1369.0
    1339.0
    1369.0
    1359.0
    1465.0
    1500.0
    1441.0
    1579.0
    1538.0
    1611.0
    1663.0
    1686.0
    1698.0
    1730.0
    1631.0
    1658.0
    1705.0
    1774.0
    1635.0
    1657.0
    1700.0
    1726.0
    1750.0
    1656.0
    1558.0
    1570.0
    1546.0
    1500.0
    1395.0
    1352.0
    1291.0
    1324.0
    1265.0
    1305.0
    1278.0
    1326.0
    1266.0
    1247.0
    1279.0
    1201.0
    1294.0
    1258.0
    1188.0
    1213.0
    1211.0
    1304.0
    1203.0
    1266.0
    1207.0
    1250.0
    1278.0
    1276.0
    1253.0
    1200.0
    1239.0
    1259.0
    1219.0
    1239.0
    1212.0
    1226.0
    1287.0
    1199.0
    1174.0
    1314.0
    1267.0
    1293.0
    1258.0
    1225.0
    1286.0
    1255.0
    1216.0
    1292.0
    1270.0
    1239.0
    1258.0
    1271.0
    1261.0
    1254.0
    1210.0
    1287.0
    1256.0
    1245.0
    1248.0
    1205.0
    1232.0
    1225.0
    1254.0
    1261.0
    1246.0
    1194.0
    1265.0
    1238.0
    1212.0
    1142.0
    1122.0
    1197.0
    1235.0
    1205.0
    1206.0
    1302.0
    1199.0
    1157.0
    1242.0
    1199.0
    1179.0
    1234.0
    1169.0
    1248.0
    1283.0
    1273.0
    1346.0
    1341.0
    1321.0
    1477.0
    1519.0
    1539.0
    1546.0
    1610.0
    1574.0
    1613.0
    1635.0
    1573.0
    1664.0
    1639.0
    1640.0
    1632.0
    1502.0
    1445.0
    1411.0
    1394.0
    1417.0
    1326.0
    1364.0
    1320.0
    1182.0
    1197.0
    1272.0
    1291.0
    1301.0
    1228.0
    1295.0
    1250.0
    1321.0
    1320.0
    1361.0
    1349.0
    1295.0
    1330.0
    1364.0
    1329.0
    1289.0
    1328.0
    1334.0
    1395.0
    1410.0
    1365.0
    1284.0
    1279.0
    1368.0
    1355.0
    1386.0
    1422.0
    1335.0
    1318.0
    1418.0
    1347.0
    1308.0
    1278.0
    1383.0
    1403.0
    1440.0
    1404.0
    1456.0
    1414.0
    1450.0
    1553.0
    1546.0
    1553.0
    1614.0
    1710.0
    1629.0
    1774.0
    1741.0
    1800.0
    1832.0
    1758.0
    1789.0
    1744.0
    1749.0
    1737.0
    1808.0
    1772.0
    1728.0
    1757.0
    1663.0
    1777.0
    1692.0
    1734.0
    1779.0
    1726.0
    1747.0
    1705.0
    1782.0
    1683.0
    1707.0
    1754.0
    1645.0
    1642.0
    1681.0
    1677.0
    1632.0
    1575.0
    1597.0
    1540.0
    1551.0
    1481.0
    1478.0
    1439.0
    1370.0
    1461.0
    1507.0
    1524.0
    1454.0
    1567.0
    1565.0
    1622.0
    1522.0
    1616.0
    1737.0
    1720.0
    1797.0
    1780.0
    1768.0
    1752.0
    1847.0
    1744.0
    1678.0
    1662.0
    1556.0
    1607.0
    1590.0
    1497.0
    1488.0
    1517.0
    1499.0
    1546.0
    1474.0
    1522.0
    1489.0
    1502.0
    1541.0
    1614.0
    1601.0
    1599.0
    1550.0
    1556.0
    1456.0
    1409.0
    1415.0
    1354.0
    1316.0
    1294.0
    1253.0
    1290.0
    1254.0
    1237.0
    1226.0
    1230.0
    1185.0
    1202.0
    1177.0
    1269.0
    1275.0
    1106.0
    1086.0
    1079.0
    1133.0
    1137.0
    1085.0
    1099.0
    1127.0
    1119.0
    1178.0
    1107.0
    1123.0
    1070.0
    1099.0
    1070.0
    1100.0
    1064.0
    1136.0
    1118.0
    1133.0
    1109.0
    1202.0
    1193.0
    1163.0
    1149.0
    1200.0
    1136.0
    1101.0
    1107.0
    1134.0
    1040.0
    1072.0
    1086.0
    985.0
    1104.0
    1019.0
    1053.0
    1041.0
    1065.0
    1063.0
    1081.0
    1045.0
    1085.0
    1067.0
    996.0
    1038.0
    1008.0
    1016.0
    1060.0
    1069.0
    1037.0
    1029.0
    1003.0
    1069.0
    1096.0
    1004.0
    1061.0
    997.0
    1079.0
    1047.0
    1020.0
    1067.0
    1095.0
    1038.0
    1054.0
    1087.0
    1088.0
    1040.0
    1009.0
    1097.0
    1066.0
    1074.0
    1119.0
    1118.0
    1111.0
    1081.0
    1058.0
    1111.0
    1062.0
    1032.0
    1095.0
    1123.0
    1156.0
    1130.0
    1165.0
    1061.0
    1186.0
    1118.0
    1175.0
    1210.0
    1136.0
    1141.0
    1127.0
    1178.0
    1145.0
    1156.0
    1153.0
    1157.0
    1188.0
    1163.0
    1166.0
    1158.0
    1220.0
    1145.0
    1112.0
    1212.0
    1203.0
    1217.0
    1211.0
    1184.0
    1209.0
    1208.0
    1251.0
    1220.0
    1211.0
    1138.0
    1192.0
    1139.0
    1162.0
    1239.0
    1241.0
    1283.0
    1203.0
    1309.0
    1258.0
    1258.0
    1360.0
    1358.0
    1357.0
    1369.0
    1406.0
    1508.0
    1477.0
    1548.0
    1547.0
    1594.0
    1597.0
    1644.0
    1682.0
    1619.0
    1606.0
    1549.0
    1536.0
    1575.0
    1489.0
    1567.0
    1405.0
    1441.0
    1438.0
    1379.0
    1320.0
    1338.0
    1241.0
    1247.0
    1296.0
    1192.0
    1105.0
    1183.0
    1116.0
    1151.0
    1216.0
    1130.0
    1088.0
    1129.0
    1122.0
    1130.0
    1180.0
    1173.0
    1188.0
    1190.0
    1178.0
    1210.0
    1259.0
    1375.0
    1349.0
    1373.0
    1373.0
    1381.0
    1387.0
    1354.0
    1316.0
    1215.0
    1198.0
    1228.0
    1175.0
    1174.0
    1150.0
    1131.0
    1111.0
    1151.0
    1143.0
    1057.0
    1115.0
    1058.0
    1156.0
    1155.0
    1185.0
    1168.0
    1137.0
    1207.0
    1227.0
    1240.0
    1243.0
    1261.0
    1332.0
    1381.0
    1379.0
    1392.0
    1321.0
    1322.0
    1303.0
    1263.0
    1217.0
    1280.0
    1212.0
    1172.0
    1059.0
    1132.0
    1084.0
    1093.0
    1152.0
    1092.0
    1129.0
    1108.0
    1080.0
    1062.0
    1067.0
    1062.0
    1150.0
    1076.0
    1118.0
    1121.0
    1105.0
    1115.0
    1149.0
    1105.0
    1095.0
    1122.0
    1141.0
    1069.0
    1103.0
    1024.0
    1085.0
    1104.0
    1069.0
    1047.0
    1072.0
    1061.0
    1005.0
    1001.0
    1037.0
    1057.0
    1007.0
    1069.0
    1075.0
    1117.0
    1080.0
    1029.0
    1133.0
    1085.0
    1106.0
    1150.0
    1107.0
    1093.0
    1162.0
    1138.0
    1155.0
    1160.0
    1168.0
    1201.0
    1169.0
    1271.0
    1293.0
    1362.0
    1439.0
    1512.0
    1494.0
    1624.0
    1709.0
    1663.0
    1802.0
    1758.0
    1841.0
    1892.0
    1945.0
    1931.0
    1941.0
    1984.0
    2029.0
    1963.0
    2032.0
    1957.0
    1900.0
    1832.0
    1681.0
    1589.0
    1525.0
    1418.0
    1421.0
    1307.0
    1208.0
    1273.0
    1248.0
    1216.0
    1123.0
    1143.0
    1155.0
    1106.0
    1082.0
    1065.0
    1097.0
    1027.0
    1059.0
    1030.0
    1045.0
    997.0
    1003.0
    1032.0
    998.0
    1022.0
    1017.0
    962.0
    1005.0
    1004.0
    986.0
    933.0
    982.0
    1003.0
    1032.0
    1012.0
    922.0
    997.0
    941.0
    1027.0
    942.0
    948.0
    993.0
    991.0
    1030.0
    1001.0
    1007.0
    995.0
    977.0
    1029.0
    1037.0
    1013.0
    1052.0
    1049.0
    1042.0
    1101.0
    1091.0
    1048.0
    1134.0
    1095.0
    1134.0
    1158.0
    1157.0
    1175.0
    1134.0
    1168.0
    1124.0
    1203.0
    1190.0
    1148.0
    1142.0
    1150.0
    1138.0
    1188.0
    1132.0
    1116.0
    1216.0
    1182.0
    1124.0
    1142.0
    1095.0
    1100.0
    1081.0
    1138.0
    1084.0
    1118.0
    1032.0
    1103.0
    1054.0
    1023.0
    1060.0
    1053.0
    1169.0
    1046.0
    1034.0
    1115.0
    1051.0
    1063.0
    1032.0
    1029.0
    988.0
    1066.0
    1093.0
    1027.0
    1043.0
    1046.0
    1011.0
    1112.0
    1084.0
    1075.0
    968.0
    1006.0
    984.0
    961.0
    1010.0
    985.0
    918.0
    991.0
    959.0
    972.0
    982.0
    917.0
    902.0
    981.0
    954.0
    943.0
    961.0
    919.0
    909.0
    990.0
    890.0
    1004.0
    936.0
    916.0
    901.0
    971.0
    992.0
    982.0
    938.0
    946.0
    961.0
    1029.0
    1006.0
    1010.0
    1042.0
    972.0
    1045.0
    1038.0
    1069.0
    1039.0
    1080.0
    1088.0
    1098.0
    1070.0
    1173.0
    1077.0
    1148.0
    1182.0
    1220.0
    1287.0
    1339.0
    1409.0
    1429.0
    1351.0
    1473.0
    1537.0
    1556.0
    1635.0
    1596.0
    1616.0
    1582.0
    1550.0
    1660.0
    1648.0
    1648.0
    1631.0
    1627.0
    1683.0
    1656.0
    1643.0
    1580.0
    1615.0
    1481.0
    1491.0
    1486.0
    1390.0
    1398.0
    1391.0
    1287.0
    1294.0
    1256.0
    1197.0
    1202.0
    1271.0
    1179.0
    1205.0
    1165.0
    1208.0
    1206.0
    1161.0
    1084.0
    1098.0
    1110.0
    1092.0
    1101.0
    1106.0
    1147.0
    1090.0
    1030.0
    1088.0
    1026.0
    1085.0
    1132.0
    1068.0
    1071.0
    1189.0
    1159.0
    1100.0
    1199.0
    1239.0
    1227.0
    1263.0
    1251.0
    1259.0
    1243.0
    1259.0
    1315.0
    1287.0
    1280.0
    1312.0
    1357.0
    1325.0
    1383.0
    1312.0
    1301.0
    1338.0
    1334.0
    1287.0
    1327.0
    1293.0
    1223.0
    1212.0
    1155.0
    1125.0
    1087.0
    1019.0
    970.0
    1023.0
    990.0
    928.0
    1013.0
    971.0
    953.0
    967.0
    896.0
    908.0
    966.0
    920.0
    913.0
    915.0
    886.0
    877.0
    851.0
    886.0
    876.0
    908.0
    884.0
    913.0
    905.0
    951.0
    884.0
    898.0
    935.0
    948.0
    909.0
    919.0
    922.0
    892.0
    911.0
    936.0
    907.0
    901.0
    877.0
    966.0
    947.0
    890.0
    897.0
    952.0
    943.0
    916.0
    875.0
    873.0
    933.0
    925.0
    923.0
    844.0
    905.0
    865.0
    935.0
    872.0
    881.0
    856.0
    880.0
    883.0
    901.0
    907.0
    890.0
    920.0
    944.0
    914.0
    931.0
    884.0
    919.0
    890.0
    915.0
    908.0
    884.0
    870.0
    850.0
    840.0
    887.0
    872.0
    852.0
    876.0
    865.0
    907.0
    859.0
    950.0
    897.0
    879.0
    905.0
    898.0
    873.0
    846.0
    920.0
    891.0
    862.0
    896.0
    903.0
    876.0
    871.0
    854.0
    898.0
    891.0
    894.0
    901.0
    900.0
    948.0
    962.0
    990.0
    916.0
    965.0
    989.0
    1038.0
    973.0
    991.0
    1008.0
    1063.0
    1129.0
    1070.0
    1070.0
    1136.0
    1100.0
    1089.0
    1012.0
    1046.0
    1073.0
    999.0
    1041.0
    1015.0
    949.0
    1023.0
    1034.0
    997.0
    975.0
    951.0
    1007.0
    997.0
    987.0
    1027.0
    1026.0
    921.0
    995.0
    990.0
    978.0
    927.0
    993.0
    947.0
    1004.0
    886.0
    961.0
    866.0
    935.0
    892.0
    902.0
    915.0
    896.0
    868.0
    897.0
    829.0
    891.0
    919.0
    895.0
    785.0
    902.0
    817.0
    913.0
    851.0
    882.0
    859.0
    866.0
    863.0
    899.0
    841.0
    802.0
    865.0
    848.0
    877.0
    833.0
    842.0
    851.0
    832.0
    875.0
    843.0
    851.0
    820.0
    809.0
    900.0
    822.0
    819.0
    776.0
    889.0
    852.0
    828.0
    839.0
    872.0
    817.0
    878.0
    885.0
    828.0
    830.0
    906.0
    863.0
    865.0
    929.0
    866.0
    856.0
    844.0
    891.0
    917.0
    887.0
    929.0
    924.0
    909.0
    893.0
    837.0
    902.0
    904.0
    912.0
    934.0
    919.0
    934.0
    916.0
    865.0
    891.0
    909.0
    951.0
    889.0
    873.0
    914.0
    929.0
    884.0
    931.0
    926.0
    867.0
    881.0
    849.0
    858.0
    887.0
    885.0
    846.0
    841.0
    851.0
    835.0
    837.0
    878.0
    848.0
    868.0
    829.0
    840.0
    882.0
    876.0
    882.0
    892.0
    880.0
    907.0
_pd_meas_number_of_points     3251
_pd_meas_scan_method     step
_pd_meas_special_details     ?
_refine_special_details
;
;
_reflns_number_total     371
_refine_ls_matrix_type     full
_refine_ls_goodness_of_fit_all     2.67
_refine_ls_restrained_S_all     ?
_refine_ls_restrained_S_obs     ?
_refine_ls_number_parameters     73
_refine_ls_number_restraints     57
_refine_ls_number_constraints     0
_refine_ls_hydrogen_treatment     noref
_refine_ls_weighting_scheme     sigma
_refine_ls_weighting_details     ?
_atom_sites_solution_hydrogens     geom
_refine_ls_shift/su_max     0.02
_refine_ls_shift/su_mean     0.01
_refine_diff_density_max     0.187
_refine_diff_density_min     -0.183
_refine_ls_extinction_method     ?
_refine_ls_extinction_coef     ?
loop_
    _atom_type_symbol
    _atom_type_scat_dispersion_real
    _atom_type_scat_dispersion_imag
    _atom_type_scat_source
    C 0.000 0.000 International_Tables_Vol_C
    N 0.000 0.000 International_Tables_Vol_C
    O 0.000 0.000 International_Tables_Vol_C
    H 0.000 0.000 International_Tables_Vol_C
_computing_data_collection     'ESRF SPEC (Certified Scientific Software, 2003)'
_computing_cell_refinement     'GSAS (Larson & Von Dreele, 1994)'
_computing_data_reduction     'CRYSFIRE (Shirley, 2000)'
_computing_structure_solution     'FOX (Favre-Nicolin & \<Cern\'y, 2002)'
_computing_structure_refinement     'GSAS (Larson & Von Dreele, 1994)'
_computing_molecular_graphics
                  'Mercury (Macrae <i>et al.</i>, 2006) and PLATON (Spek, 2009)'
_computing_publication_material     'publCIF (Westrip, 2010)'
loop_
    _pd_calc_intensity_total
    1326.11328
    1327.44678
    1328.48975
    1329.25464
    1329.75464
    1330.00110
    1330.00586
    1329.78101
    1329.33704
    1328.68494
    1327.83582
    1326.79907
    1325.58545
    1324.20374
    1322.66418
    1320.97571
    1319.14746
    1317.18750
    1315.10474
    1312.90735
    1310.60376
    1308.20032
    1305.70581
    1303.12732
    1300.47156
    1297.74609
    1294.95752
    1292.11255
    1289.21753
    1286.27869
    1283.30237
    1280.29456
    1277.26099
    1274.20715
    1271.13965
    1268.06372
    1264.98425
    1261.90735
    1258.83813
    1255.78198
    1252.74390
    1249.72986
    1246.74463
    1243.79321
    1240.88159
    1238.01404
    1235.19751
    1232.43701
    1229.73755
    1227.10645
    1224.54846
    1222.07056
    1219.67920
    1217.38159
    1215.18542
    1213.09802
    1211.12805
    1209.28418
    1207.57751
    1206.01709
    1204.61597
    1203.38586
    1202.34155
    1201.49915
    1200.87573
    1200.49036
    1200.36633
    1200.52832
    1201.00427
    1201.82739
    1203.03491
    1204.66919
    1206.78088
    1209.42737
    1212.67773
    1216.61182
    1221.32471
    1226.93054
    1233.56543
    1241.39539
    1250.62134
    1261.49243
    1274.31580
    1289.47913
    1307.47168
    1328.92334
    1354.65234
    1385.74634
    1423.70129
    1470.75964
    1530.88281
    1612.59717
    1736.26782
    1949.10303
    2348.02808
    3100.35059
    4439.27197
    6611.37256
    9774.84863
    13877.83594
    18608.51367
    23490.70703
    27944.37695
    31227.49805
    32449.42773
    30836.96875
    26339.61133
    20119.53906
    13911.18848
    8928.21973
    5557.88379
    3587.59521
    2561.38940
    2058.19775
    1803.67566
    1657.32300
    1558.94385
    1485.22925
    1426.89026
    1379.48035
    1340.33264
    1307.61145
    1279.97473
    1256.41516
    1236.16260
    1218.62158
    1203.32446
    1189.90259
    1178.05823
    1167.55237
    1158.18945
    1151.15771
    1143.64197
    1136.86426
    1130.73145
    1125.16516
    1120.09766
    1115.47205
    1111.23999
    1107.35803
    1103.78992
    1100.50378
    1097.47156
    1094.66846
    1092.07373
    1089.66711
    1087.43274
    1085.35474
    1083.42053
    1081.61731
    1079.93481
    1078.36267
    1076.89270
    1075.51672
    1074.22754
    1073.01880
    1071.88379
    1070.81787
    1069.81580
    1068.87305
    1067.98535
    1067.14868
    1066.35938
    1065.61426
    1064.91052
    1064.24512
    1063.61572
    1063.01892
    1062.45325
    1061.91699
    1061.40698
    1060.92236
    1060.46094
    1060.02124
    1059.60181
    1059.20093
    1058.81750
    1058.45032
    1058.09778
    1057.75977
    1057.43408
    1057.15991
    1056.85754
    1056.56567
    1056.28271
    1056.00879
    1055.74231
    1055.48303
    1055.23071
    1054.98425
    1054.74280
    1054.50684
    1054.27539
    1054.04773
    1053.82361
    1053.60339
    1053.38586
    1053.17102
    1052.95850
    1052.74780
    1052.53955
    1052.33289
    1052.12732
    1051.92371
    1051.72119
    1051.51941
    1051.31958
    1051.12012
    1050.92236
    1050.72534
    1050.52942
    1050.33496
    1050.14136
    1049.94958
    1049.75903
    1049.57043
    1049.38367
    1049.19897
    1049.01660
    1048.83728
    1048.66064
    1048.48767
    1050.81860
    1050.68408
    1050.55432
    1050.43066
    1050.31372
    1050.20288
    1050.10034
    1050.00574
    1049.92053
    1049.84521
    1049.78052
    1049.72729
    1049.68750
    1049.66125
    1049.65027
    1049.65576
    1049.67908
    1049.72192
    1049.78564
    1049.87219
    1049.98340
    1050.12158
    1050.28845
    1050.48718
    1050.72009
    1050.99011
    1051.30078
    1051.65491
    1052.05701
    1052.51147
    1053.02258
    1053.59570
    1054.23645
    1054.95129
    1055.74744
    1056.63293
    1057.61670
    1058.70874
    1059.92041
    1061.26477
    1062.75598
    1064.41101
    1066.24902
    1068.29211
    1070.56494
    1073.09753
    1075.92444
    1079.08521
    1079.79749
    1083.81201
    1088.33191
    1093.43787
    1099.22815
    1105.82288
    1113.36963
    1122.05212
    1132.10388
    1143.82727
    1157.64075
    1174.18652
    1194.61230
    1221.24695
    1259.09753
    1318.73438
    1421.01428
    1603.29077
    1925.01086
    2468.35181
    3328.17041
    4586.84961
    6274.37109
    8321.10547
    10522.40723
    12550.55078
    14031.10840
    14642.92773
    14213.27344
    12804.39648
    10731.07617
    8432.98926
    6293.80078
    4547.13818
    3271.14575
    2428.03589
    1919.92188
    1638.56018
    1495.55750
    1432.25354
    1416.65906
    1435.83801
    1489.00110
    1583.05298
    1730.27869
    1947.16821
    2253.49219
    2671.00903
    3221.46680
    3923.79907
    4790.60986
    5824.29443
    7013.29688
    8329.17676
    9725.13379
    11136.60059
    12484.37500
    13680.57422
    14637.32227
    15277.37695
    15545.00293
    15414.97656
    14897.50195
    14037.10938
    12905.24219
    11588.78516
    10178.09375
    8757.18262
    7396.83838
    6150.65430
    5053.57324
    4122.66699
    3359.63232
    2754.37524
    2288.99536
    1941.55945
    1689.23792
    1510.57239
    1386.86340
    1302.78418
    1246.41565
    1208.91577
    1183.99756
    1167.36438
    1156.18726
    1148.66602
    1143.69385
    1140.61584
    1139.05920
    1138.82959
    1139.84229
    1142.08569
    1145.59985
    1150.46814
    1156.81653
    1164.81580
    1174.69214
    1186.73730
    1201.33020
    1218.96033
    1240.26770
    1266.09448
    1297.57153
    1336.28223
    1384.66394
    1447.18774
    1533.77356
    1668.49695
    1907.87585
    2370.41724
    3268.01978
    4911.19824
    7647.57422
    11705.66992
    16956.76367
    22693.84375
    27685.89453
    30588.60742
    30411.25977
    27011.33008
    21431.25391
    15366.10352
    10158.81836
    6399.83740
    4054.41846
    2761.39404
    2110.86938
    1795.80334
    1638.43127
    1554.19312
    1508.35754
    1487.50452
    1485.68286
    1498.92322
    1523.31104
    1554.37573
    1587.02148
    1615.79297
    1635.41479
    1641.50879
    1631.31934
    1604.23938
    1561.92261
    1507.86963
    1446.61475
    1382.85291
    1320.78333
    1263.61987
    1213.51929
    1171.51367
    1137.68079
    1111.39185
    1091.58838
    1077.03455
    1066.51648
    1058.96375
    1053.50928
    1049.49756
    1046.46045
    1044.08032
    1042.15112
    1040.54199
    1039.17249
    1037.99268
    1036.97583
    1036.09094
    1035.32727
    1034.67358
    1034.12024
    1033.65918
    1033.28381
    1032.98767
    1032.76514
    1032.61157
    1032.52222
    1032.49329
    1032.52100
    1032.60205
    1032.73315
    1032.91162
    1033.13562
    1033.40161
    1033.70837
    1034.05310
    1034.43518
    1034.85168
    1035.30139
    1035.78308
    1036.29541
    1036.83679
    1037.40613
    1038.00256
    1038.62463
    1039.27197
    1039.94348
    1040.63770
    1041.35449
    1042.09290
    1042.85181
    1043.63135
    1044.43042
    1045.24829
    1046.08472
    1046.93860
    1047.81030
    1048.69824
    1049.60339
    1050.52380
    1051.45996
    1052.41113
    1053.37708
    1054.35742
    1055.35132
    1056.35962
    1057.38074
    1058.41516
    1059.46204
    1060.52136
    1061.59351
    1062.74646
    1063.84167
    1064.94873
    1066.19019
    1067.32043
    1068.46179
    1069.61316
    1070.77551
    1071.94775
    1073.12952
    1074.32153
    1075.52271
    1076.73352
    1077.95374
    1079.18250
    1080.42078
    1081.66760
    1082.92310
    1084.18701
    1085.45898
    1086.73975
    1088.02783
    1089.32458
    1090.62878
    1091.94031
    1093.26050
    1094.58765
    1095.92188
    1097.26367
    1098.61194
    1099.96777
    1101.33093
    1102.70081
    1104.07678
    1105.45996
    1106.84924
    1108.24548
    1109.64832
    1111.05737
    1112.47241
    1113.89392
    1115.32117
    1116.75464
    1118.19434
    1119.63977
    1121.09131
    1122.54822
    1124.01123
    1125.48010
    1126.95410
    1128.43335
    1129.91870
    1131.40991
    1132.90625
    1134.40784
    1135.91479
    1137.42749
    1138.94482
    1140.63586
    1142.16553
    1143.70068
    1145.24109
    1146.78687
    1148.33777
    1149.89319
    1151.45459
    1153.02087
    1154.59192
    1156.69568
    1156.43872
    1158.04663
    1159.65991
    1161.27759
    1162.90088
    1164.52942
    1166.16284
    1167.80176
    1169.44629
    1171.09595
    1172.75098
    1174.41211
    1176.07825
    1177.75085
    1179.42957
    1181.11304
    1182.80457
    1184.50171
    1186.20569
    1187.91711
    1189.63525
    1191.36145
    1193.09583
    1194.83887
    1196.59131
    1198.35339
    1200.12659
    1201.91162
    1203.70825
    1205.52002
    1207.34753
    1209.19226
    1211.05737
    1212.94531
    1214.87476
    1216.82349
    1218.81311
    1220.86218
    1223.00293
    1225.30151
    1227.89087
    1231.01880
    1235.11682
    1240.87048
    1249.25623
    1261.49609
    1278.85608
    1302.27905
    1331.88049
    1366.44116
    1403.08960
    1437.38818
    1464.03479
    1478.22668
    1477.25488
    1461.63855
    1435.04004
    1402.81421
    1370.20020
    1341.18628
    1318.11609
    1301.81653
    1292.03516
    1287.97522
    1288.72876
    1293.48901
    1301.52051
    1311.99170
    1323.77551
    1335.36328
    1344.98633
    1350.99646
    1352.38086
    1349.17188
    1342.46667
    1333.95886
    1325.32336
    1317.81152
    1312.11780
    1308.42004
    1305.39673
    1304.92615
    1305.61218
    1306.78137
    1308.33325
    1310.10229
    1311.99402
    1313.95776
    1315.96997
    1318.01843
    1320.09802
    1322.20691
    1324.56140
    1326.72937
    1328.92627
    1331.15344
    1333.41101
    1335.70300
    1338.02930
    1340.39355
    1342.79980
    1345.25159
    1347.75452
    1350.31311
    1352.93579
    1355.63062
    1358.40759
    1361.27966
    1364.26257
    1367.37781
    1370.65320
    1374.13794
    1377.91492
    1382.14465
    1387.14453
    1393.53259
    1402.96509
    1416.42358
    1437.62903
    1471.49011
    1523.85706
    1602.02625
    1712.59766
    1859.43860
    2041.04260
    2248.20630
    2462.93481
    2659.45410
    2808.16724
    2882.79395
    2868.81445
    2769.20142
    2603.62720
    2401.03540
    2190.61206
    1995.67712
    1831.02124
    1702.79004
    1610.13074
    1547.76465
    1508.58374
    1485.61780
    1473.15686
    1467.08508
    1464.73877
    1464.54736
    1465.65503
    1467.60449
    1470.12915
    1473.02209
    1476.07605
    1479.07910
    1481.85474
    1484.31763
    1486.50818
    1488.57373
    1490.74243
    1493.09216
    1495.77881
    1498.86230
    1502.35718
    1506.25757
    1510.55518
    1515.25952
    1520.40735
    1526.07336
    1532.38660
    1539.76306
    1548.15234
    1558.36084
    1571.42627
    1589.10718
    1614.26807
    1651.31677
    1706.57996
    1788.37537
    1906.50793
    2070.98828
    2289.95972
    2567.18872
    2899.85327
    3277.45313
    3682.54004
    4093.80151
    4491.78809
    4866.24609
    5221.39355
    5574.55713
    5946.62158
    6349.00244
    6774.04102
    7191.84766
    7553.59277
    7800.87939
    7880.10791
    7758.04785
    7432.39014
    6932.12598
    6308.17529
    5620.18945
    4925.21924
    4270.15820
    3687.77197
    3195.78198
    2798.50293
    2490.11450
    2258.58789
    2089.31372
    1967.81030
    1881.45764
    1820.16541
    1776.40698
    1744.85083
    1721.85510
    1704.96057
    1692.52197
    1683.40698
    1676.81140
    1672.14404
    1668.96008
    1666.91870
    1665.75684
    1665.27405
    1665.31506
    1665.76453
    1666.53613
    1667.56604
    1668.80444
    1670.21716
    1671.77771
    1673.46582
    1675.26563
    1677.16492
    1679.15540
    1681.22791
    1683.37695
    1685.59607
    1687.88232
    1690.22961
    1692.63672
    1695.09961
    1697.61694
    1700.18579
    1702.80530
    1705.47412
    1708.19116
    1710.95642
    1713.76953
    1716.63086
    1719.52588
    1722.48633
    1725.49756
    1728.77197
    1731.89392
    1735.07458
    1738.31641
    1741.62476
    1745.00403
    1748.46094
    1752.00256
    1755.63818
    1759.37720
    1763.23438
    1767.22485
    1771.37280
    1775.71057
    1780.29236
    1786.69641
    1792.12573
    1798.34875
    1805.89099
    1815.65759
    1829.13892
    1848.66748
    1877.67004
    1920.85205
    1984.15991
    2074.39526
    2198.34082
    2361.37183
    2565.67578
    2808.40356
    3080.21143
    3364.67285
    3638.93408
    3875.89209
    4048.17798
    4133.68408
    4121.63379
    4015.93213
    3833.94556
    3601.22998
    3345.30981
    3091.11035
    2857.21240
    2655.92456
    2492.54956
    2366.79785
    2274.63354
    2210.27173
    2167.96777
    2143.38281
    2134.51050
    2142.19727
    2170.27612
    2225.20630
    2315.07251
    2447.76563
    2628.40454
    2856.38867
    3122.81494
    3409.20801
    3688.33960
    3927.71069
    4096.04102
    4172.02979
    4151.78271
    4049.68750
    3890.72461
    3699.10498
    3490.66333
    3273.10522
    3052.74585
    2841.38501
    2656.37646
    2514.20142
    2425.59692
    2395.18286
    2423.55908
    2510.20630
    2656.00488
    2864.49390
    3141.62769
    3494.38281
    3928.71948
    4447.14160
    5046.66553
    5716.77881
    6438.14600
    7182.11377
    7911.36084
    8581.94824
    9146.90820
    9561.47363
    9789.65918
    9811.04395
    9625.29883
    9252.54004
    8729.25488
    8102.06250
    7421.54785
    6737.29541
    6094.13525
    5529.29932
    5070.22168
    4732.83203
    4520.34521
    4422.73340
    4417.23584
    4470.23682
    4540.82227
    4586.34375
    4570.25488
    4470.58936
    4285.27734
    4030.66553
    3734.18213
    3425.83716
    3131.95923
    2871.75220
    2655.99780
    2487.59351
    2363.35010
    2276.37646
    2218.36206
    2181.28540
    2158.41992
    2144.67822
    2136.53125
    2131.70752
    2128.82837
    2127.10864
    2126.11182
    2125.60034
    2125.44360
    2125.56665
    2125.92017
    2126.47119
    2127.19165
    2128.06177
    2129.06299
    2130.18262
    2131.40503
    2132.72095
    2134.12134
    2135.60425
    2137.14697
    2138.75171
    2140.41284
    2142.12402
    2143.88257
    2145.68457
    2147.52515
    2149.40161
    2151.31372
    2153.25659
    2155.23071
    2157.23022
    2159.25757
    2161.31055
    2163.38696
    2165.48657
    2167.60938
    2169.75366
    2171.91943
    2174.10742
    2176.31812
    2178.55005
    2180.80688
    2183.08740
    2185.39746
    2187.74072
    2190.12891
    2192.57739
    2195.11108
    2197.76880
    2200.61035
    2203.87134
    2207.34814
    2211.32690
    2215.95142
    2221.36963
    2227.70117
    2235.01099
    2243.27539
    2254.47827
    2264.10205
    2273.83789
    2283.15845
    2291.48193
    2298.23901
    2302.99072
    2305.52637
    2305.92676
    2304.54419
    2301.91650
    2298.64307
    2295.30786
    2292.40186
    2290.29248
    2289.21973
    2289.29688
    2290.58862
    2292.97168
    2296.44702
    2301.00610
    2306.71704
    2313.27734
    2322.02710
    2333.03296
    2347.11719
    2365.41602
    2389.41870
    2420.98828
    2462.35522
    2516.05176
    2585.98608
    2672.43188
    2778.93994
    2907.22192
    3058.00391
    3230.73340
    3423.41333
    3632.65845
    3854.06177
    4082.90332
    4315.25098
    4549.40771
    4787.65137
    5038.10986
    5316.50293
    5647.31885
    6063.86035
    6606.66846
    7320.13721
    8247.08008
    9421.55664
    10860.12891
    12553.38477
    14459.51270
    16500.49609
    18560.05664
    20484.40430
    22090.48438
    23187.29688
    23612.07617
    23274.01953
    22185.98047
    20464.10156
    18295.47656
    15894.00781
    13463.34863
    11172.26270
    9141.06445
    7437.61426
    6081.54102
    5054.49463
    4313.30127
    3802.87061
    3466.64990
    3253.58960
    3121.69580
    3038.93481
    2982.54199
    2937.56396
    2895.22168
    2851.29370
    2804.62256
    2755.86450
    2706.55078
    2660.52222
    2615.27100
    2574.09351
    2537.76660
    2506.59961
    2480.50928
    2459.11475
    2441.86060
    2428.11914
    2417.27051
    2408.75366
    2402.09839
    2396.92310
    2392.93433
    2389.90918
    2387.68066
    2386.12378
    2385.15015
    2384.69775
    2384.73926
    2385.28076
    2386.38354
    2388.17285
    2390.85815
    2394.73730
    2400.20410
    2407.73218
    2417.83301
    2431.00635
    2447.66064
    2468.03223
    2492.11206
    2519.58643
    2549.80444
    2581.79834
    2614.39917
    2646.26440
    2676.15454
    2702.84131
    2725.09009
    2741.64136
    2751.27197
    2753.04224
    2746.44873
    2731.66577
    2709.57837
    2681.65381
    2649.72388
    2615.75171
    2581.63843
    2549.07568
    2519.41528
    2493.65405
    2472.38989
    2455.86060
    2444.02124
    2436.61304
    2433.26929
    2433.59058
    2437.21851
    2443.88208
    2453.43872
    2465.89648
    2481.44824
    2500.52661
    2523.95435
    2553.33423
    2592.09717
    2647.78125
    2736.67188
    2891.79199
    3173.99609
    3683.35327
    4562.33350
    5979.09131
    8080.28467
    10914.89551
    14350.11328
    18015.28711
    21309.93945
    23513.59180
    24035.77344
    22721.06055
    19946.14063
    16399.95117
    12773.34277
    9572.17480
    7058.69531
    5276.01270
    4120.63232
    3430.73730
    3046.47949
    2847.25024
    2758.09961
    2742.44434
    2790.03418
    2904.90088
    3094.10400
    3357.18311
    3677.23486
    4016.07666
    4315.67920
    4508.90039
    4542.29980
    4402.83154
    4125.56299
    3773.85327
    3411.94263
    3088.04492
    2828.54492
    2639.41406
    2512.49097
    2432.91626
    2385.31128
    2357.24292
    2340.19702
    2329.05249
    2321.04028
    2314.79370
    2309.67090
    2305.38306
    2301.79614
    2298.84985
    2296.52124
    2294.80200
    2293.70801
    2293.25903
    2293.48657
    2294.42383
    2296.10767
    2298.56934
    2301.83423
    2305.91943
    2310.82349
    2316.53198
    2323.01196
    2330.21240
    2338.06543
    2346.50073
    2355.44824
    2364.86060
    2374.73047
    2385.12402
    2396.21021
    2408.29053
    2421.83594
    2437.49854
    2456.11572
    2478.68506
    2506.31226
    2540.14355
    2581.29590
    2630.84302
    2689.87744
    2759.75220
    2842.50708
    2941.54321
    3062.50073
    3214.26196
    3409.92041
    3667.47070
    4009.83813
    4463.76416
    5057.13086
    5814.65674
    6752.37109
    7871.70508
    9154.25000
    10558.22852
    12017.69043
    13444.99512
    14736.88770
    15784.41992
    16487.04688
    16770.02930
    16600.92773
    15997.95605
    15024.86523
    13777.05371
    12363.82910
    10894.25977
    9467.94434
    8171.05322
    7078.14746
    6259.69238
    5793.71973
    5777.19531
    6329.67285
    7580.31055
    9632.15527
    12506.08594
    16078.62793
    20038.08789
    23880.99609
    26968.19922
    28664.01367
    28560.79297
    26674.58789
    23435.54297
    19480.60742
    15431.46484
    11762.47461
    8750.27637
    6481.29980
    4899.25781
    3869.42822
    3236.66870
    2863.59229
    2647.03223
    2518.66089
    2437.67871
    2381.74609
    2339.43628
    2305.14697
    2276.12817
    2250.95142
    2228.78296
    2209.06812
    2191.40259
    2175.46460
    2161.00171
    2147.80322
    2135.69727
    2124.53735
    2114.20459
    2104.59570
    2095.62524
    2087.26685
    2079.36279
    2071.90576
    2064.84888
    2058.15283
    2051.78296
    2045.70898
    2039.90601
    2034.35510
    2029.03760
    2023.94678
    2019.08044
    2014.44751
    2010.06934
    2005.99084
    2002.27844
    1999.03577
    1996.40442
    1994.57654
    1993.79626
    1994.35974
    1996.60425
    2000.89307
    2007.58289
    2016.98096
    2029.29602
    2044.57739
    2062.68408
    2083.16309
    2105.34229
    2128.25464
    2150.69434
    2171.28320
    2188.57227
    2201.16992
    2207.91406
    2208.04956
    2201.36035
    2188.24585
    2169.55518
    2146.56934
    2120.72729
    2093.49976
    2066.25293
    2040.16333
    2016.15527
    1994.87561
    1976.69702
    1961.74768
    1949.96033
    1941.13220
    1934.98218
    1931.21899
    1929.58191
    1929.89160
    1932.07800
    1936.20959
    1942.49817
    1951.29810
    1963.07642
    1978.36096
    1997.64734
    2021.34998
    2049.62646
    2082.34985
    2119.07690
    2159.11206
    2201.64868
    2245.97510
    2291.82129
    2338.47681
    2386.10205
    2434.41528
    2482.43872
    2527.92139
    2567.00122
    2594.43628
    2604.86353
    2595.13818
    2566.42822
    2523.99365
    2474.75854
    2424.82251
    2378.11865
    2336.11792
    2298.26904
    2262.92822
    2228.43140
    2193.43726
    2157.70557
    2121.64941
    2086.16382
    2052.32007
    2021.11792
    1993.30176
    1969.28125
    1949.12305
    1932.57935
    1919.14307
    1908.13818
    1898.61536
    1889.69165
    1880.51794
    1869.82239
    1858.91187
    1847.41602
    1835.86877
    1824.80518
    1814.64429
    1805.66040
    1798.00012
    1791.72351
    1786.83923
    1783.33679
    1781.14111
    1780.18127
    1780.33740
    1781.45178
    1783.33362
    1785.76489
    1788.51147
    1791.33630
    1794.01758
    1796.36926
    1798.28845
    1799.83069
    1801.36340
    1803.79675
    1808.88599
    1819.48413
    1839.53186
    1873.51086
    1925.31091
    1996.71252
    2086.62183
    2190.36035
    2301.56445
    2415.63281
    2534.05273
    2661.83960
    2800.62012
    2943.42798
    3074.01196
    3169.93433
    3209.02100
    3177.60547
    3076.26782
    2919.12085
    2727.91235
    2525.63330
    2332.02417
    2161.16772
    2020.71228
    1912.45056
    1833.81323
    1779.71765
    1744.25488
    1721.88733
    1708.09290
    1699.54443
    1693.99829
    1690.05164
    1686.88818
    1684.07056
    1681.38879
    1678.77466
    1676.24463
    1673.87390
    1671.82532
    1670.19556
    1669.22571
    1669.16345
    1670.31482
    1672.96924
    1677.53027
    1684.44141
    1694.20752
    1707.39502
    1724.62305
    1746.53931
    1773.80383
    1807.05322
    1846.85974
    1893.67371
    1947.77917
    2009.25549
    2077.91797
    2153.18555
    2233.85474
    2317.78027
    2401.58765
    2480.53735
    2548.68042
    2599.30664
    2625.60474
    2621.82861
    2584.88062
    2516.03613
    2421.36060
    2310.22949
    2192.97290
    2078.91406
    1975.21631
    1886.36780
    1814.22876
    1758.42493
    1717.09973
    1687.61609
    1667.17249
    1653.21570
    1643.65552
    1636.91101
    1631.86292
    1627.76343
    1624.14575
    1620.73547
    1617.39587
    1614.08679
    1610.83582
    1607.74414
    1604.92688
    1602.63416
    1601.33167
    1601.96533
    1606.68127
    1620.13635
    1651.59070
    1717.19409
    1840.81421
    2050.60010
    2368.91675
    2796.49243
    3296.56641
    3787.57593
    4152.67236
    4277.65527
    4115.80225
    3722.73706
    3215.76172
    2709.55957
    2281.45728
    1964.09448
    1753.88391
    1627.25220
    1556.12646
    1517.34094
    1495.52185
    1482.00439
    1472.49219
    1463.90808
    1457.69263
    1452.31567
    1447.56360
    1443.36975
    1439.52026
    1436.00330
    1432.75989
    1429.74475
    1426.92249
    1424.26111
    1421.73645
    1419.32849
    1417.02087
    1414.79846
    1412.65222
    1410.57202
    1408.54956
    1406.57861
    1404.69727
    1402.81531
    1400.97278
    1399.16687
    1397.39478
    1395.65405
    1393.94495
    1392.26343
    1390.61072
    1388.98486
    1387.38550
    1385.93347
    1384.38574
    1382.86243
    1381.36450
    1379.89014
    1378.43921
    1377.01111
    1375.60693
    1374.22656
    1372.86938
    1371.53540
    1370.22510
    1368.93970
    1367.67786
    1366.44226
    1365.23328
    1364.05054
    1362.89648
    1361.77466
    1360.68616
    1359.63879
    1358.63257
    1357.67908
    1356.79504
    1356.00488
    1355.34680
    1354.88159
    1354.70349
    1354.95032
    1355.82361
    1357.60376
    1360.67188
    1365.51807
    1372.74951
    1383.08118
    1397.29761
    1416.20068
    1440.52014
    1470.80310
    1507.29077
    1549.79651
    1597.60730
    1649.40552
    1703.30896
    1756.91589
    1807.46790
    1852.07776
    1888.03967
    1913.22827
    1926.48669
    1927.90259
    1918.83435
    1901.70776
    1879.68176
    1856.29919
    1835.16589
    1819.66528
    1812.71021
    1816.54163
    1832.59094
    1861.41187
    1902.67175
    1955.19543
    2017.06177
    2085.73999
    2158.34717
    2231.51025
    2302.12671
    2367.28467
    2424.64160
    2472.71777
    2511.16260
    2540.85718
    2563.90723
    2583.32397
    2602.56445
    2624.98071
    2653.23218
    2689.07056
    2732.59399
    2782.87988
    2837.53320
    2892.80029
    2943.52026
    2983.19775
    3004.39014
    2999.49634
    2961.78809
    2886.71680
    2774.02344
    2629.79004
    2465.80713
    2296.03247
    2133.02271
    1985.94580
    1859.93994
    1756.41711
    1674.02527
    1609.84265
    1560.43872
    1522.59839
    1493.70178
    1471.84717
    1455.81824
    1444.92078
    1438.78699
    1437.06592
    1439.14844
    1443.98975
    1450.13000
    1456.01843
    1460.72437
    1464.53699
    1468.68494
    1474.51172
    1482.91907
    1494.15344
    1507.88623
    1523.36475
    1539.67236
    1555.90564
    1571.30151
    1585.29980
    1597.55896
    1607.96313
    1616.60608
    1623.75989
    1629.85034
    1635.42273
    1641.11182
    1647.61865
    1655.65991
    1665.92224
    1678.99487
    1695.30408
    1714.98267
    1737.89539
    1763.58936
    1791.15649
    1819.50220
    1847.35510
    1873.36780
    1896.41370
    1915.77295
    1931.25623
    1943.07922
    1951.62878
    1957.22021
    1959.93347
    1959.55042
    1955.56689
    1947.29077
    1933.99475
    1915.11157
    1890.40894
    1860.05762
    1824.70728
    1785.38403
    1743.39221
    1700.17029
    1657.15344
    1615.63000
    1576.62891
    1540.83582
    1508.55591
    1479.73145
    1454.01233
    1430.88220
    1409.84131
    1390.57922
    1373.06628
    1357.50818
    1344.22754
    1333.54773
    1325.38257
    1320.56665
    1318.75830
    1319.83276
    1323.56287
    1329.65393
    1337.78394
    1347.64270
    1358.96130
    1371.54626
    1385.33655
    1400.35364
    1416.85107
    1435.25977
    1456.20801
    1480.49377
    1508.99658
    1542.55029
    1581.77136
    1626.91736
    1677.57520
    1732.78503
    1790.83264
    1849.32617
    1905.30652
    1955.43250
    1996.26440
    2024.62061
    2038.06335
    2035.04370
    2015.56653
    1980.95496
    1933.70093
    1877.12512
    1815.01086
    1751.25891
    1689.72949
    1634.05627
    1587.58337
    1553.34656
    1534.09656
    1532.30054
    1550.11926
    1589.27991
    1650.86389
    1734.98853
    1840.44080
    1964.33301
    2101.86646
    2246.28394
    2389.08252
    2520.49536
    2630.23633
    2708.71973
    2748.35815
    2745.01343
    2699.17578
    2615.72314
    2502.84058
    2370.48779
    2228.95605
    2087.78003
    1954.96497
    1836.52039
    1736.27380
    1655.95483
    1595.47986
    1553.36523
    1527.18115
    1513.99487
    1510.63672
    1514.08533
    1521.54102
    1530.55750
    1539.11621
    1545.55872
    1548.77954
    1548.08691
    1543.18677
    1534.13220
    1521.27673
    1505.21741
    1486.72168
    1466.61658
    1445.70129
    1424.69409
    1404.22058
    1384.74536
    1366.66821
    1350.27771
    1335.78687
    1323.33875
    1313.02930
    1304.90491
    1298.97717
    1295.22302
    1293.58936
    1293.99976
    1296.35437
    1300.51758
    1306.38086
    1313.76819
    1322.50317
    1332.38232
    1343.18213
    1354.65820
    1366.55200
    1378.56018
    1390.39136
    1401.74231
    1412.29553
    1421.75281
    1429.83105
    1436.27356
    1440.86584
    1443.44348
    1443.90625
    1442.22217
    1438.43311
    1432.65405
    1425.07568
    1415.95166
    1405.60107
    1394.39526
    1382.76404
    1371.18066
    1360.15735
    1350.24219
    1341.91663
    1335.61914
    1331.59619
    1329.81726
    1329.92700
    1331.27710
    1333.08569
    1334.75488
    1336.34021
    1338.95947
    1344.77563
    1356.50916
    1376.91541
    1408.42859
    1452.93274
    1511.63672
    1585.00574
    1672.73645
    1773.74622
    1886.17273
    2007.40259
    2134.09058
    2262.54248
    2388.58105
    2508.08154
    2617.30347
    2713.32910
    2794.47900
    2860.52930
    2912.57275
    2952.58887
    2982.83008
    3005.27588
    3021.12036
    3030.64966
    3033.08423
    3026.71338
    3009.17554
    2977.91138
    2930.71802
    2866.28613
    2784.58447
    2686.99341
    2576.17090
    2455.76489
    2330.04077
    2203.52637
    2080.62988
    1965.45837
    1861.53247
    1771.64880
    1697.76807
    1640.97668
    1601.49524
    1578.71838
    1571.28772
    1577.19629
    1593.90930
    1618.42114
    1647.51733
    1677.86316
    1706.21106
    1729.60803
    1745.64429
    1752.69873
    1750.09326
    1738.11365
    1717.85376
    1690.96057
    1659.36804
    1625.06726
    1589.94189
    1555.64575
    1523.56299
    1494.82239
    1470.43115
    1451.48193
    1439.45251
    1436.48926
    1445.51270
    1469.96997
    1512.84497
    1575.51672
    1656.17627
    1748.96423
    1844.13513
    1929.63647
    1994.77856
    2036.00171
    2059.89160
    2078.57983
    2102.18774
    2134.02979
    2169.25366
    2196.19751
    2200.41406
    2170.83911
    2105.11084
    2009.93677
    1897.19373
    1779.67615
    1668.16394
    1570.11951
    1489.15344
    1425.55164
    1377.32617
    1341.40137
    1314.58081
    1294.13818
    1278.04224
    1264.93689
    1253.99768
    1244.73132
    1236.87805
    1230.26953
    1224.79492
    1220.36023
    1216.88452
    1214.27856
    1212.46265
    1211.38208
    1210.99475
    1211.28174
    1212.25696
    1213.96790
    1216.49976
    1219.98596
    1224.59705
    1230.53064
    1238.06824
    1247.45874
    1258.96838
    1272.84045
    1289.25623
    1308.31299
    1329.98096
    1354.07751
    1380.25208
    1407.94873
    1436.45496
    1464.89941
    1492.29370
    1517.59497
    1539.77832
    1557.92664
    1571.34119
    1579.61084
    1582.70142
    1580.92505
    1574.89648
    1565.44385
    1553.52747
    1540.17053
    1526.40015
    1513.20178
    1501.49133
    1492.08972
    1485.70752
    1482.94092
    1484.26440
    1490.01733
    1500.39185
    1515.40601
    1534.87073
    1558.34546
    1585.10437
    1614.11133
    1644.02698
    1673.24976
    1700.00562
    1722.45911
    1738.84998
    1747.65100
    1747.73083
    1738.55078
    1720.30151
    1693.93188
    1661.01880
    1623.52612
    1583.56287
    1543.16711
    1504.17200
    1468.05554
    1435.95557
    1408.61768
    1386.42529
    1369.45837
    1357.55981
    1350.40479
    1347.61987
    1348.62964
    1352.99194
    1360.21411
    1369.81250
    1381.30872
    1394.22742
    1408.08435
    1422.39355
    1436.64966
    1450.33459
    1462.92639
    1473.91516
    1482.84399
    1489.34143
    1493.17383
    1494.28320
    1492.80115
    1489.04077
    1483.45740
    1476.58350
    1468.97729
    1461.16162
    1453.57971
    1446.56799
    1440.33228
    1434.94165
    1430.33167
    1426.32397
    1422.65588
    1419.01697
    1415.09778
    1410.63098
    1405.43591
    1399.34839
    1392.60803
    1385.28857
    1377.66528
    1370.14209
    1363.14514
    1357.27991
    1353.23657
    1351.82239
    1353.93298
    1360.48193
    1372.27051
    1389.79456
    1413.01465
    1441.16003
    1472.62756
    1505.01501
    1535.35303
    1560.53809
    1578.06311
    1586.87805
    1587.80591
    1583.11755
    1575.70374
    1568.35571
    1563.34155
    1562.18274
    1565.61255
    1573.67346
    1585.91663
    1601.62854
    1620.04395
    1640.55798
    1662.95081
    1687.67334
    1716.13171
    1750.77283
    1794.60864
    1849.87878
    1916.01770
    1987.71265
    2054.15698
    2100.38159
    2112.27686
    2085.62988
    2029.77686
    1960.42798
    1891.56274
    1832.02759
    1785.10352
    1749.81262
    1723.05530
    1701.48071
    1682.40576
    1664.20972
    1646.04004
    1627.57544
    1608.80615
    1589.91345
    1571.19324
    1552.98694
    1535.60303
    1519.23755
    1503.90051
    1489.39124
    1475.32275
    1461.22791
    1446.76038
    1431.97498
    1417.57129
    1404.76953
    1394.99487
    1389.56445
    1389.54834
    1395.63220
    1408.05664
    1426.64221
    1450.79578
    1479.56506
    1511.68445
    1545.64551
    1579.73962
    1612.19092
    1641.24646
    1665.34705
    1683.32861
    1694.59241
    1699.25562
    1698.01147
    1691.97986
    1682.44763
    1670.67261
    1657.59863
    1643.94373
    1630.04089
    1615.88684
    1601.22339
    1585.66150
    1568.82153
    1550.45178
    1530.49670
    1509.12036
    1486.66394
    1463.60461
    1440.48999
    1417.89050
    1396.34009
    1376.29163
    1358.09375
    1341.93225
    1327.96594
    1316.13062
    1306.29236
    1298.24438
    1291.73328
    1286.48181
    1282.21509
    1278.67651
    1275.64172
    1272.92200
    1270.36658
    1267.86584
    1265.34265
    1262.75281
    1260.07776
    1257.31689
    1254.48950
    1251.63245
    1248.78833
    1246.01587
    1243.37915
    1240.95496
    1238.82336
    1237.10071
    1235.82227
    1235.10547
    1235.03711
    1235.69336
    1237.13110
    1239.38538
    1242.46143
    1246.32788
    1250.90796
    1256.09155
    1261.72620
    1267.62463
    1273.58472
    1279.37231
    1284.76880
    1289.56982
    1293.61353
    1296.79346
    1299.07654
    1300.50403
    1301.17712
    1301.24219
    1300.86255
    1300.19910
    1299.37891
    1298.49805
    1297.60669
    1296.69019
    1295.69556
    1294.52393
    1293.04639
    1291.12366
    1288.61755
    1285.42078
    1281.46643
    1276.74390
    1271.29761
    1265.22327
    1258.66211
    1251.79663
    1244.82190
    1237.98499
    1231.56970
    1225.92285
    1221.49219
    1218.86597
    1218.84180
    1222.43005
    1230.92139
    1245.81653
    1268.71240
    1301.07373
    1343.92603
    1397.46936
    1460.71631
    1531.21765
    1604.98291
    1676.63000
    1739.79517
    1787.91284
    1815.21204
    1818.13135
    1796.40454
    1753.16626
    1693.96631
    1625.40479
    1553.98071
    1485.31653
    1423.65271
    1371.69690
    1330.63647
    1300.39221
    1279.97485
    1267.87158
    1262.38354
    1261.86304
    1264.86389
    1270.20020
    1276.94434
    1284.38855
    1292.01147
    1299.43103
    1306.36096
    1312.60620
    1318.03247
    1322.55701
    1326.13782
    1328.76819
    1330.47607
    1331.27710
    1331.32703
    1330.69189
    1329.49329
    1327.85596
    1325.90857
    1323.77417
    1321.56067
    1319.36108
    1317.24866
    1315.28040
    1313.49280
    1311.91089
    1310.54419
    1309.39966
    1308.47498
    1307.77710
    1307.31494
    1307.11060
    1307.21167
    1307.68872
    1308.65735
    1310.31555
    1313.01709
    1317.43201
    1324.83191
    1337.41162
    1358.49646
    1392.14502
    1441.79431
    1507.95264
    1585.84387
    1664.28674
    1726.97803
    1758.16125
    1753.12646
    1722.17517
    1681.77722
    1645.74158
    1621.66467
    1611.25671
    1611.97876
    1619.64807
    1630.42993
    1641.78577
    1652.56909
    1662.70801
    1672.79810
    1683.72620
    1696.34607
    1711.20703
    1728.32104
    1747.01990
    1765.90454
    1782.91614
    1795.52954
    1801.09949
    1797.35913
    1783.03357
    1758.29565
    1724.79565
    1685.21985
    1642.73425
    1600.44824
    1561.11877
    1526.90112
    1499.24255
    1478.86938
    1465.85974
    1459.77112
    1459.78894
    1464.87036
    1473.86646
    1485.61682
    1499.00854
    1513.05310
    1526.91711
    1540.00049
    1551.95056
    1562.61523
    1571.95923
    1579.98230
    1586.62134
    1591.74512
    1595.11316
    1596.40039
    1595.22510
    1591.18909
    1583.93091
    1573.19348
    1558.93286
    1541.43677
    1521.45349
    1500.23779
    1479.49060
    1461.20789
    1447.45178
    1440.07654
    1440.39294
    1448.83533
    1464.68420
    1485.92822
    1509.33801
    1530.77063
    1545.74768
    1550.38086
    1542.45728
    1522.27466
    1492.31238
    1456.22717
    1417.83789
    1380.44629
    1346.46338
    1317.26184
    1293.24756
    1274.07483
    1258.93616
    1246.84558
    1236.85400
    1228.17322
    1220.22559
    1212.63464
    1205.18335
    1197.77942
    1190.39465
    1183.04907
    1175.78308
    1168.63818
    1161.65894
    1154.88489
    1148.35571
    1142.11353
    1136.20605
    1130.70947
    1125.73792
    1121.46265
    1118.13416
    1116.07544
    1115.65442
    1117.23022
    1120.98926
    1126.89050
    1134.51514
    1143.02832
    1151.23511
    1157.75476
    1161.35364
    1161.44287
    1158.37524
    1153.23840
    1147.35449
    1141.89697
    1137.64978
    1134.96399
    1133.76440
    1133.65747
    1134.08130
    1134.44299
    1134.22473
    1133.05164
    1130.70105
    1127.09790
    1122.29858
    1116.42249
    1109.70020
    1102.40344
    1094.83411
    1087.29065
    1080.05896
    1073.37585
    1067.44324
    1062.41162
    1058.38196
    1055.40271
    1053.47974
    1052.57751
    1052.62524
    1053.52258
    1055.14734
    1057.35706
    1060.00159
    1062.91931
    1065.95142
    1068.94617
    1071.76416
    1074.28967
    1076.43713
    1078.16089
    1079.45117
    1080.34216
    1080.90186
    1081.21912
    1081.39209
    1081.53918
    1081.71936
    1082.02832
    1082.53003
    1083.26526
    1084.25745
    1085.51172
    1087.01746
    1088.75769
    1090.70642
    1092.84143
    1095.14172
    1097.59106
    1100.17920
    1102.90137
    1105.75513
    1108.74719
    1111.87671
    1115.14966
    1118.57153
    1122.14392
    1125.84668
    1129.68127
    1133.62939
    1137.67480
    1141.79395
    1145.95776
    1150.13611
    1154.31604
    1158.41602
    1162.42224
    1166.29578
    1169.93274
    1173.42712
    1176.67993
    1179.66125
    1182.34351
    1184.70422
    1186.72974
    1188.41174
    1189.74988
    1190.75769
    1191.45825
    1191.89124
    1192.10950
    1192.18372
    1192.20239
    1192.26965
    1192.50867
    1193.06409
    1194.09839
    1195.80566
    1198.40820
    1202.18359
    1207.45911
    1214.63062
    1224.16821
    1236.60449
    1252.52209
    1272.51221
    1297.11609
    1326.75305
    1361.62122
    1401.61108
    1446.21594
    1494.46399
    1544.89453
    1595.57654
    1644.17859
    1688.09680
    1724.63806
    1751.28076
    1765.99451
    1767.60767
    1756.09753
    1732.69128
    1699.69360
    1660.07727
    1616.93286
    1572.91138
    1529.74878
    1488.05896
    1447.38989
    1406.71497
    1365.47852
    1324.47437
    1285.53223
    1250.52734
    1220.74146
    1196.66467
    1178.05151
    1164.15173
    1154.00830
    1146.69116
    1141.50378
    1138.01184
    1136.08484
    1135.91187
    1138.04431
    1143.42664
    1153.33740
    1169.14636
    1191.80920
    1221.20056
    1255.46045
    1290.68201
    1321.15491
    1340.41040
    1343.42383
    1329.45874
    1302.42651
    1268.43445
    1233.30078
    1201.30603
    1174.80347
    1154.40332
    1139.54492
    1129.13892
    1122.10815
    1117.62537
    1115.16663
    1114.42798
    1115.23193
    1117.42883
    1120.84900
    1125.28796
    1130.50232
    1136.24121
    1142.29797
    1148.53223
    1154.98169
    1161.88708
    1169.72290
    1179.14563
    1190.84619
    1205.32068
    1222.41675
    1241.32544
    1260.28625
    1276.72852
    1287.62231
    1290.19885
    1283.00916
    1266.69995
    1243.64856
    1217.00928
    1189.76990
    1164.27698
    1142.02783
    1123.68433
    1109.27380
    1098.47156
    1090.83203
    1086.04773
    1083.96106
    1084.67175
    1088.27429
    1094.83398
    1104.19666
    1115.88171
    1129.00403
    1142.30530
    1154.24060
    1163.19531
    1167.79211
    1167.30530
    1161.92578
    1152.61743
    1140.81641
    1128.01331
    1115.51978
    1104.31128
    1094.98108
    1087.74744
    1082.52856
    1079.05103
    1076.95239
    1075.87354
    1075.50159
    1075.60718
    1076.03418
    1076.69080
    1077.53406
    1078.54749
    1079.72827
    1081.08057
    1082.60144
    1084.28210
    1086.10376
    1088.03979
    1090.05994
    1092.13330
    1094.24609
    1096.38538
    1098.58252
    1100.91895
    1103.53882
    1106.67175
    1110.65125
    1115.92590
    1123.06494
    1132.75830
    1145.79468
    1163.02771
    1185.32019
    1213.47314
    1248.13855
    1289.73364
    1338.35181
    1393.70239
    1455.07422
    1521.34912
    1591.04956
    1662.41541
    1733.47900
    1802.11133
    1866.04370
    1922.85132
    1969.96313
    2004.71912
    2024.49573
    2026.86401
    2009.82080
    1972.19116
    1914.34375
    1838.90564
    1750.72241
    1655.87622
    1560.46680
    1469.73840
    1387.58716
    1316.36499
    1256.96509
    1209.00891
    1171.32764
    1142.27295
    1120.06360
    1103.01440
    1089.67444
    1078.88647
    1069.78320
    1061.76636
    1054.44470
    1047.59741
    1041.11108
    1034.95142
    1029.13220
    1023.68494
    1018.64899
    1014.05450
    1009.92023
    1006.24591
    1003.01917
    1000.21429
    997.79785
    995.73584
    993.99261
    992.53864
    991.35425
    990.42719
    989.75555
    989.35107
    989.23224
    989.42731
    989.97064
    990.90210
    992.26666
    994.12012
    996.46509
    999.35370
    1002.81366
    1006.86176
    1011.50061
    1016.71936
    1022.49243
    1028.77319
    1035.50439
    1042.61267
    1050.01794
    1057.63464
    1065.37964
    1073.18176
    1080.98193
    1088.73938
    1096.44751
    1104.08301
    1111.66895
    1119.22144
    1126.74951
    1134.24390
    1141.66626
    1148.95215
    1156.00830
    1162.71289
    1168.92761
    1174.50122
    1179.28430
    1183.13831
    1185.94336
    1187.61292
    1188.09912
    1187.39539
    1185.53906
    1182.61060
    1178.71826
    1173.99902
    1168.60693
    1162.70288
    1156.45215
    1150.02307
    1143.57996
    1137.29150
    1131.32483
    1125.84656
    1121.01526
    1116.96216
    1113.77136
    1111.44641
    1109.88940
    1108.87646
    1108.06628
    1107.02893
    1105.31982
    1102.63574
    1099.08936
    1095.48853
    1093.62390
    1095.91003
    1104.33313
    1118.80554
    1135.74927
    1147.84119
    1146.19690
    1126.70007
    1094.41284
    1058.53223
    1026.40576
    1001.68420
    984.68262
    973.78809
    966.96558
    962.62225
    959.79523
    957.97491
    956.87720
    956.24738
    955.92981
    955.65363
    955.19177
    954.39154
    953.21930
    951.77795
    950.25183
    948.84772
    947.74634
    947.08978
    946.96130
    947.39484
    948.38464
    949.90454
    951.90826
    954.36340
    957.23993
    960.51550
    964.17346
    968.19592
    972.57001
    977.27563
    982.29565
    987.60962
    993.20435
    999.07501
    1005.23523
    1011.72229
    1018.61041
    1026.01465
    1034.10535
    1043.10901
    1053.31665
    1065.07837
    1078.79834
    1094.91162
    1113.86951
    1136.10278
    1161.98169
    1191.77258
    1225.59204
    1263.37659
    1304.83630
    1349.45313
    1396.46191
    1444.86938
    1493.47961
    1540.93726
    1585.78088
    1626.52820
    1661.76282
    1690.24524
    1711.01941
    1723.48535
    1727.43091
    1722.99817
    1710.62024
    1690.95056
    1664.79919
    1633.09680
    1596.88464
    1557.29419
    1515.51904
    1472.75500
    1430.13672
    1388.65198
    1349.10022
    1312.18115
    1278.30054
    1247.71167
    1220.50220
    1196.62646
    1175.93115
    1158.19116
    1143.13220
    1130.45972
    1119.87659
    1111.09741
    1103.85742
    1097.91626
    1093.06323
    1089.11011
    1085.89624
    1083.28784
    1081.17151
    1079.46191
    1078.09644
    1077.04529
    1076.30359
    1075.89380
    1075.86304
    1076.27466
    1077.21570
    1078.81360
    1081.29504
    1085.11658
    1091.13733
    1100.77832
    1115.91248
    1138.23193
    1168.08398
    1203.21997
    1238.24585
    1265.49841
    1278.77332
    1279.03271
    1274.03308
    1272.45630
    1280.24963
    1299.63477
    1329.44653
    1366.08545
    1404.51172
    1438.92749
    1463.36267
    1472.35522
    1462.00513
    1431.28271
    1382.79529
    1322.01599
    1255.50330
    1189.37476
    1128.41785
    1075.69922
    1032.55884
    998.90643
    973.70142
    955.44049
    942.55457
    933.65613
    927.63947
    923.68872
    921.23383
    919.88812
    919.38824
    919.55444
    920.23151
    921.35419
    922.81110
    924.51782
    926.39319
    928.36072
    930.34222
    932.26508
    934.06146
    935.66870
    937.03821
    938.13239
    938.92957
    939.42664
    939.64172
    939.59637
    939.33575
    938.91119
    938.37482
    937.77881
    937.17108
    936.59003
    936.06555
    935.61432
    935.24323
    934.94519
    934.70825
    934.51276
    934.33221
    934.13995
    933.90430
    933.59546
    933.19031
    932.66693
    932.01318
    931.22278
    930.29883
    929.24670
    928.07861
    926.81012
    925.45593
    924.03424
    922.55463
    921.03717
    919.48944
    917.91785
    916.32849
    914.72577
    913.11005
    911.48212
    909.84570
    908.20300
    906.55927
    904.91772
    903.28296
    901.66058
    900.05597
    898.47333
    896.91852
    895.39874
    893.91589
    892.47650
    891.08875
    889.75824
    888.48608
    887.28882
    886.16632
    885.12384
    884.16528
    883.29480
    882.51520
    881.83148
    881.24774
    880.77063
    880.40564
    880.16498
    880.06311
    880.11792
    880.35516
    880.82727
    881.53644
    882.55042
    883.92914
    885.74127
    888.06079
    890.97168
    894.55603
    898.89777
    904.07227
    910.14642
    917.17700
    925.21960
    934.35236
    944.69116
    956.35999
    969.36426
    983.38586
    997.60889
    1010.73730
    1021.45435
    1029.39563
    1035.21606
    1039.64636
    1043.03064
    1045.31409
    1046.23657
    1045.54797
    1043.15173
    1039.13428
    1033.72217
    1027.27148
    1020.22272
    1013.08203
    1006.37903
    1000.61542
    996.19006
    993.33215
    992.03748
    992.08551
    993.12970
    994.73444
    996.29150
    996.99536
    995.99200
    992.65674
    986.85437
    978.97272
    969.70831
    959.82965
    950.01605
    940.76270
    932.34625
    924.84320
    918.17834
    912.19580
    906.72144
    901.60687
    896.75305
    892.10938
    887.66644
    883.44293
    879.46930
    875.77637
    872.38727
    869.30878
    866.52954
    864.02020
    861.73358
    859.61255
    857.59576
    855.62720
    853.66803
    851.71246
    849.78424
    847.93781
    846.24109
    844.76770
    843.58264
    842.74103
    842.27954
    842.22192
    842.56720
    843.29895
    844.39478
    845.82104
    847.53705
    849.49805
    851.65814
    853.96924
    856.38379
    858.85468
    861.33539
    863.78284
    866.15546
    868.41626
    870.53601
    872.48950
    874.26221
    875.84631
    877.24634
    878.47211
    879.54456
    880.48773
    881.33319
    882.11316
    882.86542
    883.62903
    884.44745
    885.37006
    886.44812
    887.74896
    889.34180
    891.29980
    893.69470
    896.57916
    899.98676
    903.89099
    908.20581
    912.76990
    917.34460
    921.62439
    925.25433
    927.86273
    929.10974
    928.74548
    926.67371
    922.98126
    917.91937
    911.83942
    905.13556
    898.18860
    891.33344
    884.83124
    878.86420
    873.52527
    868.86182
    864.84326
    861.41266
    858.49432
    856.00891
    853.88202
    852.05066
    850.46320
    849.07983
    847.87024
    846.81195
    845.88953
    845.08881
    844.40009
    843.81671
    843.33984
    842.98322
    842.79517
    842.89673
    843.54883
    845.24994
    848.83478
    855.51501
    866.74237
    883.82227
    907.25500
    936.01093
    967.02216
    .
_pd_calc_method     "Rietveld Refinement"
_pd_calibration_special_details     ?
_pd_phase_name
            "from C:/PiGi/skola/flavin2/gsas/02/FLAVIN2-RIETVELD-RESTR-complete"
_pd_prep_cool_rate     ?
_pd_prep_pressure     ?
_pd_prep_temperature     ?
_pd_proc_2theta_range_min     4.0
_pd_proc_2theta_range_max     36.5
_pd_proc_2theta_range_inc     0.01
loop_
    _pd_proc_ls_weight
    _pd_proc_intensity_bkg_calc
    0.000720 1318.77783
    0.000722 1319.96741
    0.000727 1320.86218
    0.000765 1321.47449
    0.000746 1321.81714
    0.000758 1321.90149
    0.000741 1321.73914
    0.000770 1321.34192
    0.000754 1320.72021
    0.000782 1319.88464
    0.000742 1318.84607
    0.000757 1317.61377
    0.000760 1316.19812
    0.000719 1314.60767
    0.000818 1312.85229
    0.000772 1310.94067
    0.000758 1308.88147
    0.000782 1306.68262
    0.000759 1304.35242
    0.000763 1301.89880
    0.000785 1299.32971
    0.000766 1296.65100
    0.000766 1293.87109
    0.000779 1290.99646
    0.000754 1288.03333
    0.000797 1284.98865
    0.000776 1281.86829
    0.000794 1278.67859
    0.000727 1275.42493
    0.000786 1272.11292
    0.000765 1268.74805
    0.000794 1265.33545
    0.000806 1261.88000
    0.000812 1258.38623
    0.000803 1254.85962
    0.000773 1251.30420
    0.000812 1247.72388
    0.000796 1244.12329
    0.000832 1240.50610
    0.000786 1236.87634
    0.000784 1233.23718
    0.000794 1229.59302
    0.000773 1225.94653
    0.000818 1222.30090
    0.000795 1218.65955
    0.000848 1215.02454
    0.000811 1211.40002
    0.000845 1207.78809
    0.000807 1204.19080
    0.000816 1200.61182
    0.000797 1197.05212
    0.000806 1193.51465
    0.000791 1190.00122
    0.000825 1186.51404
    0.000778 1183.05530
    0.000782 1179.62622
    0.000803 1176.22864
    0.000837 1172.86377
    0.000833 1169.53442
    0.000840 1166.24036
    0.000820 1162.98425
    0.000828 1159.76611
    0.000820 1156.58789
    0.000826 1153.45081
    0.000808 1150.35559
    0.000876 1147.30249
    0.000835 1144.29346
    0.000794 1141.32886
    0.000821 1138.40906
    0.000831 1135.53516
    0.000840 1132.70776
    0.000838 1129.92676
    0.000778 1127.19336
    0.000793 1124.50708
    0.000797 1121.86938
    0.000822 1119.27979
    0.000805 1116.73865
    0.000793 1114.24646
    0.000796 1111.80286
    0.000818 1109.40869
    0.000855 1107.06311
    0.000765 1104.76709
    0.000767 1102.51929
    0.000760 1100.32104
    0.000739 1098.17102
    0.000757 1096.07007
    0.000732 1094.01709
    0.000740 1092.01282
    0.000692 1090.05664
    0.000682 1088.14807
    0.000654 1086.28662
    0.000598 1084.47229
    0.000563 1082.70471
    0.000471 1080.98352
    0.000391 1079.30811
    0.0002910 1077.67810
    0.0002172 1076.09326
    0.0001550 1074.55273
    0.0001111 1073.05591
    0.0000780 1071.60315
    0.0000560 1070.19275
    0.0000417 1068.82495
    0.00003259 1067.49939
    0.00002858 1066.21399
    0.00002813 1064.96997
    0.00003181 1063.76563
    0.0000395 1062.60083
    0.0000549 1061.47437
    0.0000839 1060.38635
    0.0001369 1059.33545
    0.0002124 1058.32129
    0.0003098 1057.34387
    0.000413 1056.40125
    0.000486 1055.49329
    0.000565 1054.61938
    0.000629 1053.77856
    0.000667 1052.97070
    0.000734 1052.19458
    0.000747 1051.44958
    0.000761 1050.73535
    0.000775 1050.05066
    0.000842 1049.39490
    0.000773 1048.76733
    0.000788 1048.16785
    0.000815 1047.59497
    0.000867 1047.04822
    0.000862 1046.52649
    0.000844 1046.03015
    0.000887 1045.55750
    0.000847 1045.10828
    0.000870 1044.68201
    0.000867 1044.27698
    0.000866 1043.89355
    0.000867 1043.53040
    0.000885 1043.18701
    0.000872 1042.86316
    0.000858 1042.55725
    0.000824 1042.26917
    0.000849 1041.99878
    0.000871 1041.74426
    0.000824 1041.50574
    0.000823 1041.28247
    0.000867 1041.07361
    0.000887 1040.87830
    0.000860 1040.69653
    0.000903 1040.52698
    0.000909 1040.36975
    0.000949 1040.22363
    0.000943 1040.08850
    0.000942 1039.96350
    0.000971 1039.84827
    0.000868 1039.74170
    0.000951 1039.64368
    0.000898 1039.55359
    0.000887 1039.47083
    0.000911 1039.39514
    0.000885 1039.32520
    0.000943 1039.26123
    0.000943 1039.20264
    0.000917 1039.14868
    0.000933 1039.09912
    0.000889 1039.05334
    0.000910 1039.01062
    0.000877 1038.97070
    0.000862 1038.93335
    0.000888 1038.89783
    0.000870 1038.86414
    0.000896 1038.83093
    0.000923 1038.79858
    0.000930 1038.76697
    0.000960 1038.73450
    0.000966 1038.70190
    0.000941 1038.66833
    0.000951 1038.63354
    0.000951 1038.59717
    0.000922 1038.55872
    0.000978 1038.51794
    0.000980 1038.47461
    0.000989 1038.42810
    0.000962 1038.37878
    0.001004 1038.32544
    0.000912 1038.26855
    0.000986 1038.20740
    0.000977 1038.14221
    0.000913 1038.07190
    0.000951 1037.99719
    0.000945 1037.91711
    0.000959 1037.83142
    0.000978 1037.74060
    0.001004 1037.64380
    0.000923 1037.54065
    0.000930 1037.43176
    0.000951 1037.31653
    0.000981 1037.19434
    0.000939 1037.06555
    0.001006 1036.93042
    0.000922 1036.78784
    0.000974 1036.63818
    0.000954 1036.48120
    0.000962 1036.31653
    0.000979 1036.14490
    0.000917 1035.96545
    0.000967 1035.77795
    0.000978 1035.58289
    0.001003 1035.37988
    0.000944 1035.16858
    0.000962 1034.94983
    0.000980 1034.72229
    0.000988 1034.48718
    0.000951 1034.24365
    0.001010 1033.99170
    0.000972 1033.73169
    0.000958 1033.46313
    0.000999 1033.18652
    0.000970 1032.90137
    0.000997 1032.60791
    0.000975 1032.30627
    0.000957 1031.99609
    0.000955 1031.67761
    0.000970 1031.35107
    0.000977 1031.01599
    0.000937 1030.67285
    0.001019 1030.32129
    0.001003 1029.96204
    0.000976 1029.59412
    0.001000 1029.21851
    0.000943 1028.83521
    0.001056 1028.44324
    0.000962 1028.04407
    0.000978 1027.63684
    0.001048 1027.22205
    0.000997 1026.79980
    0.001017 1026.36975
    0.000978 1025.93225
    0.000947 1025.48779
    0.000989 1025.03589
    0.000927 1024.57690
    0.000954 1024.11108
    0.000932 1023.63831
    0.000945 1023.15894
    0.000990 1022.67279
    0.000912 1022.18042
    0.001001 1021.68134
    0.000903 1021.17633
    0.000957 1020.66504
    0.000871 1020.14789
    0.000851 1019.62500
    0.000908 1019.09644
    0.000871 1018.56244
    0.000861 1018.02289
    0.000866 1017.47821
    0.000836 1016.92889
    0.000820 1016.37439
    0.000842 1015.81537
    0.000867 1015.25159
    0.000870 1014.68353
    0.000937 1014.11139
    0.000905 1013.53510
    0.000887 1012.95496
    0.000950 1012.37134
    0.000914 1011.78412
    0.000910 1011.19354
    0.000943 1010.59991
    0.000931 1010.00330
    0.000918 1009.40393
    0.000965 1008.80219
    0.000931 1008.19775
    0.000906 1007.59119
    0.000904 1006.98279
    0.000935 1006.37213
    0.000921 1005.76044
    0.000888 1005.14691
    0.000912 1004.53210
    0.000900 1003.91644
    0.000891 1003.29987
    0.000911 1002.68256
    0.000897 1002.06482
    0.000916 1001.44653
    0.000883 1000.82837
    0.000913 1000.21033
    0.000810 999.59259
    0.000786 998.97504
    0.000809 998.35858
    0.000758 997.74286
    0.000758 997.12787
    0.000707 996.51453
    0.000661 995.90228
    0.000568 995.29187
    0.000502 994.68329
    0.000371 994.07648
    0.0003070 993.47217
    0.0002207 992.87012
    0.0001631 992.27057
    0.0001240 991.67395
    0.0000961 991.08014
    0.0000805 990.48950
    0.0000725 989.90228
    0.0000694 989.31830
    0.0000704 988.73840
    0.0000771 988.16199
    0.0000920 987.58954
    0.0001199 987.02179
    0.0001621 986.45813
    0.0002395 985.89899
    0.000353 985.34448
    0.000463 984.79498
    0.000573 984.25073
    0.000657 983.71155
    0.000725 983.17780
    0.000724 982.64972
    0.000729 982.12738
    0.000742 981.61084
    0.000766 981.10040
    0.000712 980.59625
    0.000633 980.09869
    0.000542 979.60754
    0.000491 979.12286
    0.000386 978.64539
    0.0003141 978.17450
    0.0002473 977.71130
    0.0001925 977.25500
    0.0001530 976.80621
    0.0001309 976.36511
    0.0001094 975.93152
    0.0000957 975.50604
    0.0000858 975.08820
    0.0000781 974.67902
    0.0000730 974.27771
    0.0000708 973.88501
    0.0000692 973.50067
    0.0000669 973.12500
    0.0000670 972.75818
    0.0000676 972.40045
    0.0000717 972.05127
    0.0000752 971.71136
    0.0000825 971.38098
    0.0000936 971.05951
    0.0001082 970.74799
    0.0001352 970.44574
    0.0001675 970.15314
    0.0002026 969.87048
    0.0002541 969.59747
    0.0003212 969.33466
    0.000377 969.08191
    0.000459 968.83936
    0.000549 968.60693
    0.000654 968.38483
    0.000678 968.17328
    0.000739 967.97217
    0.000775 967.78204
    0.000777 967.60205
    0.000822 967.43317
    0.000791 967.27496
    0.000873 967.12756
    0.000845 966.99152
    0.000877 966.86658
    0.000883 966.75226
    0.000875 966.64966
    0.000937 966.55804
    0.000875 966.47766
    0.000924 966.40875
    0.000867 966.35114
    0.000918 966.30524
    0.000849 966.27063
    0.000880 966.24768
    0.000899 966.23621
    0.000861 966.23676
    0.000873 966.24872
    0.000826 966.27264
    0.000833 966.30798
    0.000767 966.35547
    0.000778 966.41492
    0.000760 966.48590
    0.000722 966.56909
    0.000695 966.66425
    0.000649 966.77112
    0.000593 966.88989
    0.000524 967.02106
    0.000473 967.16394
    0.000375 967.31915
    0.0003011 967.48608
    0.0002086 967.66528
    0.0001407 967.85645
    0.0000945 968.05988
    0.0000628 968.27557
    0.0000445 968.50317
    0.00003507 968.74261
    0.00003107 968.99457
    0.00003157 969.25867
    0.0000368 969.53455
    0.0000493 969.82251
    0.0000731 970.12286
    0.0001110 970.43506
    0.0001773 970.75952
    0.0002623 971.09601
    0.000357 971.44446
    0.000452 971.80505
    0.000538 972.17773
    0.000602 972.56219
    0.000649 972.95911
    0.000656 973.36749
    0.000641 973.78809
    0.000648 974.22058
    0.000647 974.66486
    0.000632 975.12103
    0.000636 975.58917
    0.000632 976.06897
    0.000624 976.56055
    0.000661 977.06403
    0.000620 977.57935
    0.000626 978.10596
    0.000655 978.64441
    0.000660 979.19458
    0.000660 979.75623
    0.000704 980.32941
    0.000725 980.91388
    0.000784 981.51031
    0.000787 982.11780
    0.000838 982.73657
    0.000907 983.36664
    0.000947 984.00812
    0.000912 984.66052
    0.000912 985.32452
    0.000937 985.99915
    0.000968 986.68512
    0.000938 987.38220
    0.000895 988.09009
    0.000981 988.80908
    0.001006 989.53882
    0.000922 990.27911
    0.000898 991.03040
    0.000973 991.79218
    0.000926 992.56464
    0.000963 993.34772
    0.000920 994.14105
    0.000903 994.94537
    0.000964 995.75958
    0.000956 996.58447
    0.000887 997.41931
    0.000935 998.26416
    0.000935 999.11945
    0.000955 999.98492
    0.000973 1000.86011
    0.000935 1001.74548
    0.000953 1002.64038
    0.000903 1003.54529
    0.000951 1004.46002
    0.000980 1005.38434
    0.000966 1006.31812
    0.000951 1007.26135
    0.000992 1008.21436
    0.000987 1009.17664
    0.001010 1010.14832
    0.000945 1011.12891
    0.000951 1012.11920
    0.000945 1013.11829
    0.000904 1014.12634
    0.000916 1015.14343
    0.001006 1016.16949
    0.000929 1017.20447
    0.000913 1018.24799
    0.000919 1019.30035
    0.000991 1020.36108
    0.000965 1021.43066
    0.000943 1022.50891
    0.000912 1023.59521
    0.000945 1024.68994
    0.000989 1025.79309
    0.000955 1026.90405
    0.000975 1028.02344
    0.000946 1029.15100
    0.000951 1030.28625
    0.000937 1031.42969
    0.000964 1032.58044
    0.000941 1033.73950
    0.000978 1034.90588
    0.000951 1036.08057
    0.000985 1037.26221
    0.001027 1038.45142
    0.000966 1039.64819
    0.000969 1040.85217
    0.000959 1042.06372
    0.000916 1043.28198
    0.000929 1044.50793
    0.000973 1045.74060
    0.000924 1046.98071
    0.000947 1048.22729
    0.000923 1049.48096
    0.000965 1050.74182
    0.000911 1052.00903
    0.000913 1053.28247
    0.000969 1054.56311
    0.000953 1055.85046
    0.000937 1057.14404
    0.000970 1058.44397
    0.000958 1059.75037
    0.000969 1061.06311
    0.000923 1062.38232
    0.000948 1063.70703
    0.000875 1065.03845
    0.000886 1066.37549
    0.000951 1067.71875
    0.000907 1069.06812
    0.000914 1070.42310
    0.000923 1071.78406
    0.000887 1073.15088
    0.000914 1074.52307
    0.000913 1075.90137
    0.000897 1077.28491
    0.000894 1078.67432
    0.000855 1080.06873
    0.000847 1081.46912
    0.000895 1082.87463
    0.000900 1084.28528
    0.000925 1085.70142
    0.000859 1087.12292
    0.000909 1088.54919
    0.000910 1089.98120
    0.000901 1091.41748
    0.000930 1092.85925
    0.000911 1094.30640
    0.000910 1095.75818
    0.000896 1097.21460
    0.000840 1098.67603
    0.000912 1100.14209
    0.000987 1101.61304
    0.000911 1103.08887
    0.000891 1104.56934
    0.000886 1106.05432
    0.000876 1107.54407
    0.000951 1109.03784
    0.000923 1110.53662
    0.000911 1112.03979
    0.000898 1113.54736
    0.000905 1115.05957
    0.000861 1116.57568
    0.000937 1118.09644
    0.000873 1119.62170
    0.000873 1121.15088
    0.000913 1122.68396
    0.000894 1124.22156
    0.000881 1125.76367
    0.000900 1127.30981
    0.000926 1128.85999
    0.000876 1130.41394
    0.000867 1131.97241
    0.000898 1133.53455
    0.000869 1135.10120
    0.000907 1136.67139
    0.000926 1138.24573
    0.000851 1139.82373
    0.000880 1141.40613
    0.000898 1142.99207
    0.000863 1144.58179
    0.000879 1146.17554
    0.000864 1147.77319
    0.000863 1149.37427
    0.000864 1150.97949
    0.000867 1152.58813
    0.000865 1154.20105
    0.000918 1155.81775
    0.000860 1157.43750
    0.000870 1159.06140
    0.000832 1160.68909
    0.000870 1162.32031
    0.000853 1163.95520
    0.000909 1165.59399
    0.000855 1167.23633
    0.000865 1168.88220
    0.000845 1170.53198
    0.000877 1172.18494
    0.000874 1173.84216
    0.000828 1175.50305
    0.000835 1177.16626
    0.000837 1178.83459
    0.000870 1180.50598
    0.000861 1182.18091
    0.000883 1183.85962
    0.000848 1185.54150
    0.000830 1187.22729
    0.000815 1188.91675
    0.000795 1190.60974
    0.000822 1192.30652
    0.000823 1194.00684
    0.000818 1195.71069
    0.000817 1197.41858
    0.000847 1199.12903
    0.000858 1200.84399
    0.000803 1202.56238
    0.000843 1204.28455
    0.000803 1206.01025
    0.000796 1207.73926
    0.000852 1209.47217
    0.000835 1211.20923
    0.000881 1212.94922
    0.000879 1214.69348
    0.000831 1216.44116
    0.000811 1218.19263
    0.000809 1219.94763
    0.000842 1221.70679
    0.000772 1223.46948
    0.000832 1225.23608
    0.000793 1227.00598
    0.000791 1228.78027
    0.000806 1230.55811
    0.000767 1232.33972
    0.000747 1234.12512
    0.000742 1235.91443
    0.000696 1237.70728
    0.000654 1239.50464
    0.000649 1241.30542
    0.000668 1243.11035
    0.000644 1244.91907
    0.000645 1246.73218
    0.000662 1248.54895
    0.000708 1250.36963
    0.000696 1252.19421
    0.000727 1254.02307
    0.000763 1255.85608
    0.000765 1257.69312
    0.000779 1259.53418
    0.000772 1261.37964
    0.000789 1263.22864
    0.000746 1265.08240
    0.000742 1266.94019
    0.000808 1268.80212
    0.000752 1270.66809
    0.000736 1272.53870
    0.000704 1274.41333
    0.000742 1276.29297
    0.000776 1278.17603
    0.000779 1280.06360
    0.000772 1281.95605
    0.000758 1283.85229
    0.000744 1285.75366
    0.000786 1287.65906
    0.000736 1289.56909
    0.000782 1291.48352
    0.000796 1293.40283
    0.000776 1295.32629
    0.000791 1297.25452
    0.000742 1299.18726
    0.000792 1301.12451
    0.000732 1303.06653
    0.000757 1305.01343
    0.000794 1306.96497
    0.000771 1308.92151
    0.000736 1310.88269
    0.000751 1312.84851
    0.000735 1314.81909
    0.000763 1316.79492
    0.000755 1318.77551
    0.000763 1320.76074
    0.000758 1322.75134
    0.000756 1324.74634
    0.000752 1326.74719
    0.000760 1328.75244
    0.000767 1330.76245
    0.000729 1332.77820
    0.000728 1334.79858
    0.000768 1336.82471
    0.000747 1338.85559
    0.000737 1340.89136
    0.000752 1342.93286
    0.000748 1344.97937
    0.000740 1347.03113
    0.000700 1349.08826
    0.000722 1351.15088
    0.000717 1353.21802
    0.000709 1355.29126
    0.000758 1357.36987
    0.000722 1359.45386
    0.000745 1361.54285
    0.000715 1363.63770
    0.000700 1365.73828
    0.000725 1367.84424
    0.000703 1369.95544
    0.000684 1372.07227
    0.000641 1374.19482
    0.000602 1376.32275
    0.000550 1378.45679
    0.000523 1380.59595
    0.000446 1382.74084
    0.000429 1384.89172
    0.000385 1387.04797
    0.000372 1389.21008
    0.000359 1391.37781
    0.000368 1393.55139
    0.000373 1395.73108
    0.000407 1397.91650
    0.000438 1400.10718
    0.000520 1402.30432
    0.000518 1404.50708
    0.000569 1406.71582
    0.000588 1408.93018
    0.000601 1411.15076
    0.000603 1413.37695
    0.000633 1415.60974
    0.000639 1417.84766
    0.000631 1420.09216
    0.000644 1422.34265
    0.000662 1424.59900
    0.000664 1426.86121
    0.000672 1429.12891
    0.000651 1431.40356
    0.000687 1433.68420
    0.000649 1435.97058
    0.000650 1438.26294
    0.000691 1440.56152
    0.000656 1442.86621
    0.000648 1445.17737
    0.000674 1447.49402
    0.000670 1449.81677
    0.000673 1452.14636
    0.000670 1454.48157
    0.000641 1456.82288
    0.000631 1459.17004
    0.000660 1461.52393
    0.000658 1463.88354
    0.000628 1466.24951
    0.000655 1468.62170
    0.000644 1471.00000
    0.000670 1473.38440
    0.000627 1475.77478
    0.000644 1478.17126
    0.000638 1480.57434
    0.000628 1482.98340
    0.000602 1485.39893
    0.000579 1487.81982
    0.000615 1490.24719
    0.000603 1492.68115
    0.000584 1495.12085
    0.000565 1497.56604
    0.000575 1500.01831
    0.000497 1502.47632
    0.000487 1504.94019
    0.000457 1507.41040
    0.000411 1509.88684
    0.000352 1512.36926
    0.0003109 1514.85791
    0.0002714 1517.35217
    0.0002448 1519.85229
    0.0002291 1522.35901
    0.0002091 1524.87170
    0.0001904 1527.39014
    0.0001738 1529.91455
    0.0001611 1532.44470
    0.0001449 1534.98157
    0.0001379 1537.52368
    0.0001288 1540.07166
    0.0001293 1542.62598
    0.0001280 1545.18591
    0.0001291 1547.75183
    0.0001345 1550.32324
    0.0001427 1552.90076
    0.0001517 1555.48401
    0.0001686 1558.07288
    0.0001912 1560.66724
    0.0002156 1563.26794
    0.0002469 1565.87402
    0.0002783 1568.48547
    0.0003203 1571.10242
    0.000371 1573.72583
    0.000395 1576.35413
    0.000429 1578.98804
    0.000470 1581.62720
    0.000490 1584.27209
    0.000513 1586.92261
    0.000530 1589.57825
    0.000528 1592.23938
    0.000536 1594.90552
    0.000570 1597.57739
    0.000574 1600.25452
    0.000570 1602.93628
    0.000616 1605.62354
    0.000613 1608.31616
    0.000594 1611.01367
    0.000590 1613.71594
    0.000600 1616.42334
    0.000622 1619.13574
    0.000633 1621.85339
    0.000619 1624.57568
    0.000596 1627.30249
    0.000630 1630.03430
    0.000603 1632.77112
    0.000598 1635.51233
    0.000641 1638.25793
    0.000610 1641.00854
    0.000604 1643.76355
    0.000606 1646.52332
    0.000581 1649.28662
    0.000625 1652.05505
    0.000608 1654.82788
    0.000591 1657.60474
    0.000584 1660.38562
    0.000590 1663.17102
    0.000622 1665.95984
    0.000568 1668.75342
    0.000622 1671.55054
    0.000585 1674.35193
    0.000599 1677.15710
    0.000590 1679.96619
    0.000577 1682.77869
    0.000600 1685.59485
    0.000561 1688.41492
    0.000596 1691.23804
    0.000609 1694.06506
    0.000584 1696.89526
    0.000610 1699.72900
    0.000597 1702.56604
    0.000597 1705.40601
    0.000577 1708.24915
    0.000576 1711.09595
    0.000589 1713.94519
    0.000576 1716.79736
    0.000578 1719.65234
    0.000576 1722.51013
    0.000585 1725.37085
    0.000567 1728.23425
    0.000567 1731.09973
    0.000570 1733.96851
    0.000576 1736.83911
    0.000564 1739.71228
    0.000544 1742.58752
    0.000525 1745.46521
    0.000543 1748.34497
    0.000530 1751.22656
    0.000505 1754.11011
    0.000524 1756.99536
    0.000514 1759.88293
    0.000507 1762.77173
    0.000486 1765.66248
    0.000486 1768.55432
    0.000491 1771.44775
    0.000472 1774.34314
    0.000453 1777.23914
    0.000437 1780.13611
    0.000441 1783.03491
    0.000385 1785.93445
    0.000366 1788.83508
    0.0003145 1791.73621
    0.0002955 1794.63818
    0.0002677 1797.54102
    0.0002493 1800.44458
    0.0002341 1803.34790
    0.0002366 1806.25244
    0.0002410 1809.15686
    0.0002560 1812.06165
    0.0002712 1814.96619
    0.0002959 1817.87109
    0.0003326 1820.77637
    0.000351 1823.68066
    0.000388 1826.58533
    0.000404 1829.48877
    0.000440 1832.39282
    0.000438 1835.29590
    0.000443 1838.19824
    0.000456 1841.09973
    0.000454 1844.00037
    0.000433 1846.90063
    0.000430 1849.79993
    0.000444 1852.69702
    0.000431 1855.59375
    0.000411 1858.48926
    0.000394 1861.38293
    0.000354 1864.27527
    0.0003370 1867.16589
    0.0003049 1870.05481
    0.0002778 1872.94214
    0.0002575 1875.82703
    0.0002554 1878.71045
    0.0002443 1881.59155
    0.0002464 1884.46997
    0.0002435 1887.34631
    0.0002588 1890.22083
    0.0002675 1893.09229
    0.0002871 1895.96094
    0.0003033 1898.82727
    0.0003036 1901.69006
    0.0003254 1904.55029
    0.0003421 1907.40784
    0.000355 1910.26184
    0.000373 1913.11255
    0.000395 1915.95972
    0.000401 1918.80371
    0.000407 1921.64453
    0.000402 1924.48071
    0.000389 1927.31348
    0.000370 1930.14233
    0.000369 1932.96729
    0.0003189 1935.78796
    0.0003013 1938.60413
    0.0002598 1941.41675
    0.0002262 1944.22449
    0.0001923 1947.02734
    0.0001719 1949.82568
    0.0001529 1952.61987
    0.0001391 1955.40857
    0.0001255 1958.19226
    0.0001171 1960.97107
    0.0001118 1963.74426
    0.0001106 1966.51294
    0.0001084 1969.27551
    0.0001074 1972.03271
    0.0001076 1974.78418
    0.0001120 1977.53015
    0.0001161 1980.27039
    0.0001217 1983.00378
    0.0001280 1985.73206
    0.0001362 1988.45386
    0.0001518 1991.16956
    0.0001687 1993.87817
    0.0001789 1996.58093
    0.0001981 1999.27698
    0.0002090 2001.96619
    0.0002170 2004.64868
    0.0002209 2007.32385
    0.0002139 2009.99219
    0.0002193 2012.65344
    0.0002238 2015.30737
    0.0002253 2017.95374
    0.0002250 2020.59314
    0.0002360 2023.22461
    0.0002521 2025.84802
    0.0002695 2028.46436
    0.0002924 2031.07202
    0.0003061 2033.67261
    0.0003321 2036.26440
    0.000375 2038.84753
    0.000387 2041.42322
    0.000400 2043.99036
    0.000429 2046.54834
    0.000429 2049.09814
    0.000452 2051.63867
    0.000454 2054.17090
    0.000458 2056.69409
    0.000460 2059.20776
    0.000454 2061.71265
    0.000463 2064.20801
    0.000454 2066.69458
    0.000462 2069.17065
    0.000463 2071.63794
    0.000470 2074.09473
    0.000465 2076.54199
    0.000472 2078.97974
    0.000463 2081.40698
    0.000464 2083.82471
    0.000483 2086.23169
    0.000469 2088.62817
    0.000473 2091.01465
    0.000471 2093.39038
    0.000475 2095.75562
    0.000468 2098.11035
    0.000473 2100.45361
    0.000455 2102.78613
    0.000467 2105.10815
    0.000471 2107.41895
    0.000472 2109.71777
    0.000452 2112.00635
    0.000475 2114.28296
    0.000478 2116.54761
    0.000460 2118.80151
    0.000453 2121.04297
    0.000463 2123.27295
    0.000449 2125.49170
    0.000463 2127.69702
    0.000484 2129.89136
    0.000451 2132.07300
    0.000456 2134.24243
    0.000454 2136.39966
    0.000456 2138.54443
    0.000457 2140.67651
    0.000464 2142.79590
    0.000468 2144.90283
    0.000465 2146.99731
    0.000460 2149.07764
    0.000472 2151.14624
    0.000472 2153.20093
    0.000475 2155.24219
    0.000449 2157.27075
    0.000452 2159.28613
    0.000459 2161.28784
    0.000470 2163.27637
    0.000469 2165.25122
    0.000457 2167.21240
    0.000466 2169.15894
    0.000460 2171.09229
    0.000466 2173.01196
    0.000461 2174.91724
    0.000470 2176.80884
    0.000445 2178.68579
    0.000459 2180.54834
    0.000469 2182.39722
    0.000461 2184.23096
    0.000465 2186.05078
    0.000456 2187.85571
    0.000459 2189.64575
    0.000461 2191.42212
    0.000452 2193.18311
    0.000458 2194.92920
    0.000444 2196.66016
    0.000457 2198.37646
    0.000451 2200.07739
    0.000460 2201.76318
    0.000451 2203.43359
    0.000471 2205.08936
    0.000450 2206.72974
    0.000446 2208.35400
    0.000453 2209.96265
    0.000445 2211.55640
    0.000449 2213.13403
    0.000451 2214.69653
    0.000447 2216.24243
    0.000446 2217.77368
    0.000445 2219.28857
    0.000449 2220.78711
    0.000442 2222.27002
    0.000450 2223.73682
    0.000442 2225.18726
    0.000454 2226.62158
    0.000425 2228.04004
    0.000402 2229.44238
    0.000433 2230.82764
    0.000418 2232.19604
    0.000408 2233.54883
    0.000382 2234.88525
    0.000403 2236.20508
    0.000382 2237.50806
    0.000355 2238.79419
    0.0003373 2240.06372
    0.0003043 2241.31641
    0.0002884 2242.55225
    0.0002575 2243.77124
    0.0002403 2244.97339
    0.0002237 2246.15942
    0.0002130 2247.32715
    0.0002038 2248.47778
    0.0001933 2249.61279
    0.0001848 2250.72974
    0.0001714 2251.82935
    0.0001656 2252.91187
    0.0001531 2253.97681
    0.0001386 2255.02539
    0.0001273 2256.05518
    0.0001080 2257.06860
    0.0000932 2258.06470
    0.0000790 2259.04297
    0.0000645 2260.00366
    0.0000569 2260.94702
    0.0000492 2261.87329
    0.0000457 2262.78174
    0.0000433 2263.67212
    0.0000428 2264.54517
    0.0000423 2265.40015
    0.0000438 2266.23853
    0.0000463 2267.05786
    0.0000502 2267.86011
    0.0000548 2268.64453
    0.0000646 2269.41113
    0.0000758 2270.15967
    0.0000909 2270.89087
    0.0001144 2271.60425
    0.0001424 2272.29907
    0.0001718 2272.97656
    0.0002049 2273.63574
    0.0002406 2274.27661
    0.0002612 2274.89990
    0.0002771 2275.50586
    0.0002990 2276.09302
    0.0003082 2276.66260
    0.0003161 2277.21362
    0.0003249 2277.74731
    0.0003339 2278.26270
    0.0003294 2278.75952
    0.0003374 2279.23853
    0.000351 2279.69946
    0.0003472 2280.14209
    0.000359 2280.56738
    0.000383 2280.97412
    0.000390 2281.36230
    0.000391 2281.73315
    0.000396 2282.08521
    0.000397 2282.41968
    0.000413 2282.73584
    0.000411 2283.03418
    0.000407 2283.31348
    0.000400 2283.57544
    0.000414 2283.81909
    0.000430 2284.04419
    0.000424 2284.25146
    0.000422 2284.44092
    0.000419 2284.61157
    0.000427 2284.76514
    0.000418 2284.89966
    0.000423 2285.01587
    0.000418 2285.11499
    0.000425 2285.19580
    0.000428 2285.25830
    0.000430 2285.30273
    0.000421 2285.32935
    0.000426 2285.33740
    0.000426 2285.32813
    0.000429 2285.30103
    0.000425 2285.25537
    0.000433 2285.19189
    0.000414 2285.11011
    0.000417 2285.01074
    0.000407 2284.89331
    0.000413 2284.75781
    0.000420 2284.60474
    0.000380 2284.43384
    0.000379 2284.24561
    0.000361 2284.03857
    0.000356 2283.81396
    0.000353 2283.57178
    0.000356 2283.31201
    0.0003408 2283.03442
    0.0003432 2282.73926
    0.0003390 2282.42627
    0.0003381 2282.09570
    0.000356 2281.74805
    0.0003486 2281.38208
    0.0003458 2280.99854
    0.000353 2280.59839
    0.000353 2280.18018
    0.000366 2279.74487
    0.000370 2279.29175
    0.000383 2278.82129
    0.000391 2278.33374
    0.000410 2277.82861
    0.000406 2277.30615
    0.000406 2276.76709
    0.000425 2276.21021
    0.000409 2275.63745
    0.000428 2275.04590
    0.000413 2274.43823
    0.000412 2273.81348
    0.000405 2273.17139
    0.000407 2272.51294
    0.000419 2271.83716
    0.000399 2271.14453
    0.000380 2270.43555
    0.000370 2269.71021
    0.000373 2268.96753
    0.000352 2268.20752
    0.0003294 2267.43188
    0.0003251 2266.64014
    0.0003030 2265.83081
    0.0002801 2265.00513
    0.0002606 2264.16333
    0.0002321 2263.30615
    0.0002029 2262.43213
    0.0001576 2261.54102
    0.0001240 2260.63452
    0.0000943 2259.71216
    0.0000703 2258.77319
    0.0000536 2257.81787
    0.0000443 2256.84717
    0.0000413 2255.86084
    0.0000406 2254.85840
    0.0000430 2253.83984
    0.0000501 2252.80615
    0.0000618 2251.75659
    0.0000818 2250.69092
    0.0001110 2249.61011
    0.0001441 2248.51440
    0.0001889 2247.40283
    0.0002202 2246.27588
    0.0002595 2245.13354
    0.0002914 2243.97583
    0.0003161 2242.80322
    0.0003384 2241.61572
    0.000353 2240.41333
    0.0003392 2239.19556
    0.000359 2237.96313
    0.000356 2236.71582
    0.0003433 2235.45386
    0.0003086 2234.17725
    0.0002948 2232.88623
    0.0002770 2231.58032
    0.0002488 2230.26050
    0.0002368 2228.92529
    0.0002374 2227.57642
    0.0002362 2226.21387
    0.0002407 2224.83594
    0.0002694 2223.44434
    0.0002930 2222.03882
    0.0003207 2220.61987
    0.000358 2219.18628
    0.000376 2217.73901
    0.000395 2216.27808
    0.000408 2214.80396
    0.000398 2213.31567
    0.000419 2211.81445
    0.000433 2210.29907
    0.000409 2208.77051
    0.000429 2207.22949
    0.000435 2205.67480
    0.000438 2204.10718
    0.000442 2202.52612
    0.000446 2200.93213
    0.000452 2199.32593
    0.000443 2197.70581
    0.000447 2196.07397
    0.000445 2194.42920
    0.000462 2192.77197
    0.000446 2191.10205
    0.000426 2189.42041
    0.000439 2187.72534
    0.000431 2186.01880
    0.000446 2184.30029
    0.000445 2182.56934
    0.000439 2180.82690
    0.000460 2179.07251
    0.000449 2177.30640
    0.000450 2175.52783
    0.000436 2173.73779
    0.000434 2171.93677
    0.000458 2170.12451
    0.000439 2168.30029
    0.000447 2166.46484
    0.000426 2164.61890
    0.000426 2162.76099
    0.000427 2160.89258
    0.000428 2159.01318
    0.000433 2157.12305
    0.000408 2155.22192
    0.000416 2153.31030
    0.000414 2151.38794
    0.000407 2149.45508
    0.000388 2147.51221
    0.000391 2145.55835
    0.000366 2143.59521
    0.000360 2141.62134
    0.0003306 2139.63770
    0.0003206 2137.64380
    0.0003053 2135.64014
    0.0002910 2133.62646
    0.0002729 2131.60449
    0.0002556 2129.57178
    0.0002309 2127.52954
    0.0002096 2125.47827
    0.0001772 2123.41699
    0.0001476 2121.34766
    0.0001271 2119.26831
    0.0001044 2117.18018
    0.0000869 2115.08374
    0.0000762 2112.97778
    0.0000699 2110.86304
    0.0000645 2108.73926
    0.0000628 2106.60742
    0.0000609 2104.46655
    0.0000620 2102.31860
    0.0000621 2100.16162
    0.0000629 2097.99561
    0.0000662 2095.82324
    0.0000717 2093.64136
    0.0000765 2091.45215
    0.0000863 2089.25537
    0.0000980 2087.04980
    0.0001117 2084.83740
    0.0001332 2082.61768
    0.0001531 2080.38989
    0.0001669 2078.15503
    0.0001743 2075.91235
    0.0001636 2073.66333
    0.0001446 2071.40674
    0.0001144 2069.14331
    0.0000854 2066.87280
    0.0000657 2064.59521
    0.0000500 2062.31128
    0.0000413 2060.02075
    0.0000359 2057.72388
    0.00003393 2055.42065
    0.00003385 2053.11035
    0.0000367 2050.79419
    0.0000418 2048.47144
    0.0000506 2046.14294
    0.0000641 2043.80835
    0.0000837 2041.46765
    0.0001122 2039.12207
    0.0001503 2036.77002
    0.0001899 2034.41235
    0.0002289 2032.04956
    0.0002844 2029.68054
    0.0002968 2027.30664
    0.0003409 2024.92749
    0.000379 2022.54321
    0.000383 2020.15393
    0.000395 2017.75940
    0.000419 2015.35999
    0.000419 2012.95593
    0.000441 2010.54700
    0.000453 2008.13342
    0.000434 2005.71545
    0.000462 2003.29285
    0.000464 2000.86670
    0.000460 1998.43494
    0.000467 1995.99963
    0.000476 1993.56018
    0.000476 1991.11682
    0.000471 1988.66919
    0.000477 1986.21814
    0.000498 1983.76331
    0.000508 1981.30408
    0.000480 1978.84253
    0.000479 1976.37695
    0.000490 1973.90771
    0.000489 1971.43555
    0.000498 1968.95959
    0.000497 1966.48071
    0.000504 1963.99890
    0.000483 1961.51404
    0.000489 1959.02710
    0.000513 1956.53613
    0.000510 1954.04297
    0.000507 1951.54724
    0.000497 1949.04871
    0.000513 1946.54773
    0.000527 1944.04468
    0.000530 1941.53906
    0.000502 1939.03186
    0.000508 1936.52197
    0.000500 1934.00977
    0.000528 1931.49597
    0.000518 1928.98022
    0.000520 1926.46289
    0.000517 1923.94336
    0.000514 1921.42249
    0.000528 1918.89990
    0.000514 1916.37646
    0.000509 1913.85107
    0.000493 1911.32446
    0.000517 1908.79663
    0.000476 1906.26733
    0.000494 1903.73706
    0.000480 1901.20593
    0.000486 1898.67358
    0.000482 1896.14148
    0.000477 1893.60742
    0.000496 1891.07324
    0.000490 1888.53857
    0.000480 1886.00269
    0.000490 1883.46680
    0.000492 1880.92993
    0.000479 1878.39355
    0.000474 1875.85681
    0.000500 1873.31970
    0.000502 1870.78259
    0.000512 1868.24524
    0.000489 1865.70801
    0.000526 1863.17102
    0.000512 1860.63391
    0.000520 1858.09766
    0.000516 1855.56116
    0.000521 1853.02588
    0.000518 1850.49048
    0.000530 1847.95569
    0.000514 1845.42114
    0.000499 1842.88757
    0.000485 1840.35486
    0.000492 1837.82324
    0.000497 1835.29224
    0.000509 1832.76245
    0.000499 1830.23340
    0.000514 1827.70569
    0.000507 1825.17883
    0.000495 1822.65320
    0.000485 1820.12891
    0.000486 1817.60596
    0.000480 1815.08472
    0.000486 1812.56519
    0.000477 1810.04675
    0.000454 1807.53003
    0.000440 1805.01501
    0.000432 1802.50146
    0.000433 1799.99023
    0.000426 1797.48035
    0.000413 1794.97278
    0.000408 1792.46680
    0.000398 1789.96338
    0.000399 1787.46216
    0.000408 1784.96265
    0.000400 1782.46533
    0.000400 1779.97058
    0.000402 1777.47803
    0.000413 1774.98779
    0.000400 1772.50000
    0.000406 1770.01538
    0.000413 1767.53296
    0.000417 1765.05286
    0.000432 1762.57556
    0.000432 1760.10095
    0.000449 1757.62903
    0.000430 1755.16016
    0.000437 1752.69409
    0.000440 1750.23169
    0.000478 1747.77161
    0.000456 1745.31458
    0.000497 1742.86060
    0.000479 1740.40991
    0.000504 1737.96240
    0.000501 1735.51819
    0.000513 1733.07715
    0.000512 1730.63953
    0.000507 1728.20557
    0.000518 1725.77502
    0.000530 1723.34766
    0.000550 1720.92395
    0.000556 1718.50427
    0.000573 1716.08765
    0.000566 1713.67468
    0.000569 1711.26575
    0.000558 1708.86096
    0.000554 1706.45972
    0.000563 1704.06201
    0.000569 1701.66846
    0.000579 1699.27881
    0.000587 1696.89294
    0.000599 1694.51160
    0.000592 1692.13416
    0.000569 1689.76086
    0.000555 1687.39160
    0.000592 1685.02661
    0.000590 1682.66565
    0.000581 1680.30933
    0.000562 1677.95703
    0.000577 1675.60913
    0.000571 1673.26550
    0.000560 1670.92676
    0.000588 1668.59253
    0.000556 1666.26257
    0.000576 1663.93713
    0.000578 1661.61633
    0.000551 1659.29993
    0.000550 1656.98840
    0.000538 1654.68115
    0.000519 1652.37939
    0.000502 1650.08203
    0.000495 1647.78943
    0.000443 1645.50159
    0.000422 1643.21863
    0.000396 1640.94067
    0.000388 1638.66736
    0.000360 1636.39893
    0.000358 1634.13562
    0.0003283 1631.87805
    0.0003202 1629.62476
    0.0003136 1627.37646
    0.0003115 1625.13342
    0.0003079 1622.89539
    0.0003074 1620.66272
    0.0003282 1618.43506
    0.0003475 1616.21265
    0.000380 1613.99561
    0.000415 1611.78406
    0.000441 1609.57739
    0.000485 1607.37598
    0.000527 1605.17981
    0.000555 1602.98950
    0.000565 1600.80383
    0.000561 1598.62366
    0.000590 1596.44983
    0.000604 1594.28088
    0.000595 1592.11743
    0.000588 1589.95947
    0.000595 1587.80688
    0.000601 1585.65991
    0.000625 1583.51855
    0.000620 1581.38245
    0.000607 1579.25220
    0.000623 1577.12817
    0.000603 1575.00867
    0.000604 1572.89587
    0.000628 1570.78796
    0.000625 1568.68555
    0.000579 1566.58948
    0.000595 1564.49902
    0.000585 1562.41382
    0.000599 1560.33521
    0.000600 1558.26196
    0.000573 1556.19458
    0.000588 1554.13245
    0.000581 1552.07678
    0.000550 1550.02673
    0.000532 1547.98242
    0.000507 1545.94385
    0.000479 1543.91125
    0.000451 1541.88525
    0.000474 1539.86450
    0.000435 1537.84998
    0.000424 1535.84106
    0.000409 1533.83789
    0.000399 1531.84094
    0.000393 1529.84985
    0.000390 1527.86438
    0.000375 1525.88574
    0.000393 1523.91260
    0.000392 1521.94556
    0.000381 1519.98413
    0.000383 1518.02930
    0.000394 1516.08008
    0.000424 1514.13696
    0.000406 1512.20007
    0.000428 1510.26904
    0.000424 1508.34436
    0.000464 1506.42542
    0.000493 1504.51282
    0.000518 1502.60583
    0.000510 1500.70532
    0.000552 1498.81055
    0.000569 1496.92188
    0.000573 1495.03967
    0.000588 1493.16382
    0.000638 1491.29346
    0.000609 1489.42932
    0.000626 1487.57153
    0.000593 1485.71997
    0.000624 1483.87390
    0.000605 1482.03430
    0.000622 1480.20068
    0.000602 1478.37354
    0.000600 1476.55249
    0.000647 1474.73767
    0.000620 1472.92871
    0.000601 1471.12537
    0.000598 1469.32874
    0.000609 1467.53845
    0.000588 1465.75427
    0.000619 1463.97583
    0.000601 1462.20398
    0.000597 1460.43787
    0.000591 1458.67786
    0.000576 1456.92468
    0.000538 1455.17676
    0.000502 1453.43518
    0.000425 1451.70044
    0.000362 1449.97083
    0.0002945 1448.24817
    0.0002594 1446.53101
    0.0002341 1444.82043
    0.0002260 1443.11536
    0.0002384 1441.41724
    0.0002686 1439.72498
    0.0003273 1438.03857
    0.000393 1436.35840
    0.000467 1434.68481
    0.000508 1433.01660
    0.000542 1431.35474
    0.000593 1429.69922
    0.000623 1428.04956
    0.000649 1426.40613
    0.000664 1424.76843
    0.000651 1423.13721
    0.000685 1421.51184
    0.000680 1419.89319
    0.000681 1418.27991
    0.000695 1416.67285
    0.000697 1415.07190
    0.000690 1413.47668
    0.000686 1411.88818
    0.000695 1410.30530
    0.000687 1408.72815
    0.000731 1407.15796
    0.000692 1405.59326
    0.000702 1404.03442
    0.000752 1402.48157
    0.000739 1400.93518
    0.000721 1399.39417
    0.000745 1397.85962
    0.000707 1396.33069
    0.000720 1394.80823
    0.000750 1393.29150
    0.000707 1391.78064
    0.000720 1390.27588
    0.000739 1388.77686
    0.000726 1387.28394
    0.000743 1385.79688
    0.000713 1384.31580
    0.000729 1382.84070
    0.000739 1381.37158
    0.000738 1379.90820
    0.000712 1378.45068
    0.000755 1376.99902
    0.000727 1375.55359
    0.000736 1374.11365
    0.000767 1372.67908
    0.000774 1371.25134
    0.000704 1369.82922
    0.000766 1368.41284
    0.000737 1367.00183
    0.000755 1365.59729
    0.000723 1364.19812
    0.000742 1362.80469
    0.000736 1361.41711
    0.000729 1360.03552
    0.000763 1358.66003
    0.000725 1357.28967
    0.000742 1355.92517
    0.000744 1354.56665
    0.000707 1353.21350
    0.000740 1351.86572
    0.000716 1350.52454
    0.000742 1349.18884
    0.000736 1347.85840
    0.000727 1346.53406
    0.000749 1345.21521
    0.000689 1343.90161
    0.000725 1342.59460
    0.000668 1341.29248
    0.000702 1339.99622
    0.000732 1338.70557
    0.000718 1337.42065
    0.000708 1336.14124
    0.000710 1334.86731
    0.000709 1333.59900
    0.000739 1332.33630
    0.000714 1331.07910
    0.000724 1329.82727
    0.000707 1328.58142
    0.000735 1327.34058
    0.000705 1326.10559
    0.000701 1324.87610
    0.000678 1323.65173
    0.000677 1322.43311
    0.000680 1321.22009
    0.000672 1320.01221
    0.000600 1318.81018
    0.000582 1317.61340
    0.000604 1316.42163
    0.000578 1315.23621
    0.000566 1314.05566
    0.000489 1312.88062
    0.000516 1311.71045
    0.000501 1310.54602
    0.000478 1309.38721
    0.000486 1308.23364
    0.000484 1307.08521
    0.000487 1305.94214
    0.000487 1304.80432
    0.000459 1303.67188
    0.000501 1302.54492
    0.000523 1301.42310
    0.000509 1300.30664
    0.000506 1299.19519
    0.000542 1298.08960
    0.000524 1296.98877
    0.000540 1295.89331
    0.000534 1294.80298
    0.000530 1293.71826
    0.000507 1292.63818
    0.000489 1291.56348
    0.000460 1290.49414
    0.000442 1289.42981
    0.000400 1288.37073
    0.000414 1287.31702
    0.000417 1286.26819
    0.000392 1285.22461
    0.000405 1284.18628
    0.000399 1283.15259
    0.000372 1282.12427
    0.000367 1281.10120
    0.000361 1280.08313
    0.0003432 1279.07007
    0.0003294 1278.06287
    0.0003272 1277.05945
    0.0003202 1276.06189
    0.0003255 1275.06934
    0.0003375 1274.08118
    0.0003415 1273.09851
    0.0003431 1272.12073
    0.000360 1271.14832
    0.000370 1270.18066
    0.000395 1269.21838
    0.000423 1268.26013
    0.000424 1267.30786
    0.000453 1266.35986
    0.000475 1265.41736
    0.000493 1264.47925
    0.000517 1263.54626
    0.000552 1262.61853
    0.000574 1261.69543
    0.000573 1260.77734
    0.000608 1259.86401
    0.000617 1258.95569
    0.000613 1258.05249
    0.000670 1257.15356
    0.000628 1256.25964
    0.000680 1255.37085
    0.000664 1254.48730
    0.000673 1253.60791
    0.000684 1252.73364
    0.000689 1251.86401
    0.000661 1250.99927
    0.000700 1250.13965
    0.000722 1249.28430
    0.000681 1248.43408
    0.000674 1247.58862
    0.000672 1246.74792
    0.000643 1245.91187
    0.000666 1245.08093
    0.000676 1244.25452
    0.000644 1243.43262
    0.000643 1242.61572
    0.000626 1241.80396
    0.000628 1240.99597
    0.000648 1240.19373
    0.000636 1239.39575
    0.000632 1238.60217
    0.000625 1237.81360
    0.000607 1237.02966
    0.000588 1236.25061
    0.000606 1235.47620
    0.000584 1234.70581
    0.000614 1233.94116
    0.000573 1233.18042
    0.000591 1232.42444
    0.000580 1231.67358
    0.000591 1230.92676
    0.000586 1230.18481
    0.000554 1229.44727
    0.000582 1228.71460
    0.000541 1227.98657
    0.000575 1227.26294
    0.000537 1226.54419
    0.000561 1225.82971
    0.000535 1225.12012
    0.000522 1224.41492
    0.000535 1223.71448
    0.000516 1223.01831
    0.000516 1222.32666
    0.000509 1221.64014
    0.000526 1220.95764
    0.000500 1220.28015
    0.000529 1219.60657
    0.000522 1218.93799
    0.000546 1218.27380
    0.000534 1217.61414
    0.000558 1216.95923
    0.000542 1216.30847
    0.000552 1215.66235
    0.000580 1215.02063
    0.000594 1214.38367
    0.000585 1213.75085
    0.000609 1213.12268
    0.000587 1212.49902
    0.000626 1211.87988
    0.000601 1211.26526
    0.000677 1210.65491
    0.000649 1210.04919
    0.000656 1209.44788
    0.000671 1208.85059
    0.000678 1208.25806
    0.000711 1207.67029
    0.000708 1207.08630
    0.000698 1206.50720
    0.000740 1205.93286
    0.000699 1205.36206
    0.000743 1204.79602
    0.000752 1204.23462
    0.000736 1203.67749
    0.000792 1203.12476
    0.000723 1202.57629
    0.000756 1202.03235
    0.000758 1201.49280
    0.000786 1200.95752
    0.000756 1200.42664
    0.000750 1199.90015
    0.000737 1199.37781
    0.000729 1198.86011
    0.000729 1198.34644
    0.000758 1197.83789
    0.000715 1197.33264
    0.000698 1196.83228
    0.000724 1196.33630
    0.000676 1195.84424
    0.000666 1195.35706
    0.000628 1194.87427
    0.000594 1194.39453
    0.000580 1193.92017
    0.000566 1193.44995
    0.000529 1192.98340
    0.000512 1192.52222
    0.000490 1192.06458
    0.000491 1191.61133
    0.000484 1191.16248
    0.000478 1190.71790
    0.000487 1190.27722
    0.000490 1189.84143
    0.000502 1189.40955
    0.000503 1188.98181
    0.000537 1188.55847
    0.000574 1188.13916
    0.000573 1187.72424
    0.000581 1187.31348
    0.000610 1186.90625
    0.000615 1186.50452
    0.000640 1186.10620
    0.000627 1185.71216
    0.000615 1185.32263
    0.000625 1184.93701
    0.000662 1184.55542
    0.000630 1184.17822
    0.000622 1183.80518
    0.000588 1183.43591
    0.000581 1183.07153
    0.000530 1182.71057
    0.000523 1182.35437
    0.000462 1182.00183
    0.000443 1181.65356
    0.000412 1181.30945
    0.000376 1180.96936
    0.000361 1180.63354
    0.000363 1180.30188
    0.000365 1179.97388
    0.000384 1179.65039
    0.000393 1179.33093
    0.000420 1179.01526
    0.000461 1178.70386
    0.000490 1178.39661
    0.000530 1178.09302
    0.000563 1177.79419
    0.000583 1177.49890
    0.000589 1177.20752
    0.000593 1176.92004
    0.000627 1176.63696
    0.000623 1176.35791
    0.000617 1176.08289
    0.000633 1175.81128
    0.000631 1175.54407
    0.000651 1175.28088
    0.000635 1175.02173
    0.000641 1174.76636
    0.000638 1174.51477
    0.000623 1174.26733
    0.000621 1174.02417
    0.000623 1173.78442
    0.000655 1173.54846
    0.000623 1173.31689
    0.000628 1173.08899
    0.000656 1172.86499
    0.000650 1172.64502
    0.000691 1172.42847
    0.000648 1172.21606
    0.000656 1172.00769
    0.000701 1171.80261
    0.000737 1171.60193
    0.000687 1171.40454
    0.000702 1171.21130
    0.000741 1171.02185
    0.000773 1170.83618
    0.000749 1170.65405
    0.000710 1170.47595
    0.000732 1170.30151
    0.000755 1170.13086
    0.000747 1169.96411
    0.000700 1169.80066
    0.000709 1169.64111
    0.000739 1169.48523
    0.000786 1169.33313
    0.000728 1169.18494
    0.000734 1169.04016
    0.000744 1168.89868
    0.000694 1168.76111
    0.000718 1168.62732
    0.000700 1168.49683
    0.000684 1168.37036
    0.000715 1168.24731
    0.000690 1168.12781
    0.000703 1168.01184
    0.000695 1167.89941
    0.000682 1167.79065
    0.000726 1167.68494
    0.000675 1167.58337
    0.000660 1167.48499
    0.000683 1167.39038
    0.000674 1167.29907
    0.000683 1167.21057
    0.000669 1167.12634
    0.000689 1167.04517
    0.000664 1166.96765
    0.000681 1166.89307
    0.000692 1166.82239
    0.000688 1166.75476
    0.000710 1166.69055
    0.000740 1166.62976
    0.000678 1166.57214
    0.000710 1166.51782
    0.000725 1166.46704
    0.000716 1166.41919
    0.000691 1166.37451
    0.000677 1166.33374
    0.000752 1166.29553
    0.000753 1166.26050
    0.000720 1166.22925
    0.000705 1166.20056
    0.000724 1166.17542
    0.000719 1166.15344
    0.000708 1166.13403
    0.000692 1166.11877
    0.000661 1166.10559
    0.000699 1166.09570
    0.000716 1166.08923
    0.000625 1166.08533
    0.000627 1166.08472
    0.000629 1166.08679
    0.000582 1166.09204
    0.000569 1166.10010
    0.000534 1166.11157
    0.000492 1166.12549
    0.000478 1166.14258
    0.000406 1166.16235
    0.000396 1166.18506
    0.000353 1166.21033
    0.0003303 1166.23889
    0.0003284 1166.26990
    0.0003176 1166.30396
    0.0003195 1166.34033
    0.0003227 1166.37988
    0.0003038 1166.42163
    0.0003002 1166.46631
    0.0003052 1166.51343
    0.0002990 1166.56372
    0.0003153 1166.61670
    0.0003149 1166.67175
    0.000354 1166.72961
    0.0003504 1166.79004
    0.000374 1166.85278
    0.000383 1166.91833
    0.000398 1166.98608
    0.000440 1167.05640
    0.000464 1167.12915
    0.000453 1167.20447
    0.000508 1167.28210
    0.000504 1167.36218
    0.000575 1167.44421
    0.000574 1167.52893
    0.000601 1167.61609
    0.000602 1167.70508
    0.000669 1167.79663
    0.000661 1167.89026
    0.000653 1167.98596
    0.000657 1168.08411
    0.000668 1168.18420
    0.000667 1168.28638
    0.000637 1168.39099
    0.000588 1168.49707
    0.000583 1168.60571
    0.000594 1168.71631
    0.000547 1168.82849
    0.000536 1168.94336
    0.000527 1169.05969
    0.000532 1169.17798
    0.000531 1169.29822
    0.000546 1169.42004
    0.000582 1169.54407
    0.000613 1169.66956
    0.000586 1169.79700
    0.000644 1169.92603
    0.000641 1170.05713
    0.000670 1170.18933
    0.000676 1170.32397
    0.000653 1170.45947
    0.000686 1170.59729
    0.000649 1170.73621
    0.000697 1170.87683
    0.000713 1171.01880
    0.000676 1171.16248
    0.000668 1171.30774
    0.000668 1171.45386
    0.000606 1171.60156
    0.000627 1171.75098
    0.000592 1171.90186
    0.000542 1172.05334
    0.000514 1172.20654
    0.000516 1172.36096
    0.000520 1172.51672
    0.000518 1172.67358
    0.000485 1172.83191
    0.000510 1172.99109
    0.000504 1173.15076
    0.000512 1173.31226
    0.000505 1173.47461
    0.000502 1173.63794
    0.000504 1173.80212
    0.000495 1173.96729
    0.000498 1174.13342
    0.000525 1174.30066
    0.000539 1174.46851
    0.000556 1174.63721
    0.000582 1174.80688
    0.000619 1174.97693
    0.000655 1175.14807
    0.000661 1175.31946
    0.000664 1175.49194
    0.000708 1175.66516
    0.000716 1175.83813
    0.000739 1176.01233
    0.000704 1176.18713
    0.000773 1176.36218
    0.000805 1176.53784
    0.000775 1176.71375
    0.000796 1176.89026
    0.000805 1177.06665
    0.000840 1177.24402
    0.000853 1177.42139
    0.000851 1177.59888
    0.000849 1177.77698
    0.000855 1177.95447
    0.000861 1178.13281
    0.000841 1178.31140
    0.000827 1178.48950
    0.000790 1178.66833
    0.000852 1178.84668
    0.000894 1179.02551
    0.000810 1179.20374
    0.000799 1179.38184
    0.000826 1179.56042
    0.000795 1179.73865
    0.000797 1179.91650
    0.000810 1180.09424
    0.000794 1180.27173
    0.000755 1180.44897
    0.000766 1180.62598
    0.000732 1180.80286
    0.000752 1180.97888
    0.000739 1181.15466
    0.000698 1181.33008
    0.000680 1181.50452
    0.000650 1181.67932
    0.000654 1181.85303
    0.000639 1182.02600
    0.000591 1182.19861
    0.000631 1182.37073
    0.000608 1182.54175
    0.000661 1182.71228
    0.000604 1182.88196
    0.000643 1183.05127
    0.000633 1183.21912
    0.000633 1183.38647
    0.000686 1183.55298
    0.000630 1183.71838
    0.000666 1183.88306
    0.000665 1184.04663
    0.000656 1184.20886
    0.000645 1184.37036
    0.000692 1184.53064
    0.000683 1184.68970
    0.000668 1184.84790
    0.000689 1185.00476
    0.000663 1185.16028
    0.000674 1185.31470
    0.000671 1185.46790
    0.000661 1185.61963
    0.000667 1185.76965
    0.000665 1185.91858
    0.000672 1186.06628
    0.000639 1186.21204
    0.000598 1186.35681
    0.000595 1186.49939
    0.000593 1186.64111
    0.000586 1186.78088
    0.000581 1186.91919
    0.000587 1187.05579
    0.000578 1187.19043
    0.000611 1187.32373
    0.000619 1187.45508
    0.000635 1187.58447
    0.000676 1187.71228
    0.000678 1187.83813
    0.000673 1187.96179
    0.000702 1188.08398
    0.000672 1188.20374
    0.000727 1188.32214
    0.000722 1188.43811
    0.000735 1188.55176
    0.000728 1188.66431
    0.000714 1188.77393
    0.000728 1188.88147
    0.000755 1188.98694
    0.000736 1189.09021
    0.000747 1189.19128
    0.000712 1189.29004
    0.000715 1189.38660
    0.000711 1189.48059
    0.000743 1189.57239
    0.000699 1189.66187
    0.000729 1189.74866
    0.000678 1189.83313
    0.000723 1189.91504
    0.000672 1189.99463
    0.000712 1190.07178
    0.000704 1190.14600
    0.000734 1190.21777
    0.000658 1190.28711
    0.000699 1190.35339
    0.000650 1190.41736
    0.000672 1190.47852
    0.000689 1190.53674
    0.000672 1190.59241
    0.000692 1190.64490
    0.000619 1190.69495
    0.000619 1190.74243
    0.000646 1190.78638
    0.000608 1190.82800
    0.000654 1190.86609
    0.000634 1190.90161
    0.000663 1190.93420
    0.000650 1190.96387
    0.000673 1190.99011
    0.000682 1191.01331
    0.000698 1191.03406
    0.000721 1191.05115
    0.000710 1191.06531
    0.000709 1191.07605
    0.000723 1191.08398
    0.000747 1191.08850
    0.000699 1191.08972
    0.000760 1191.08777
    0.000755 1191.08240
    0.000754 1191.07385
    0.000745 1191.06177
    0.000723 1191.04688
    0.000726 1191.02832
    0.000694 1191.00647
    0.000670 1190.98108
    0.000646 1190.95227
    0.000627 1190.92004
    0.000613 1190.88416
    0.000587 1190.84497
    0.000577 1190.80249
    0.000562 1190.75610
    0.000576 1190.70642
    0.000564 1190.65295
    0.000568 1190.59583
    0.000589 1190.53540
    0.000600 1190.47095
    0.000602 1190.40308
    0.000621 1190.33154
    0.000612 1190.25659
    0.000634 1190.17749
    0.000635 1190.09497
    0.000635 1190.00867
    0.000673 1189.91833
    0.000655 1189.82471
    0.000629 1189.72705
    0.000598 1189.62561
    0.000593 1189.52039
    0.000571 1189.41138
    0.000592 1189.29834
    0.000553 1189.18164
    0.000551 1189.06079
    0.000537 1188.93628
    0.000499 1188.80798
    0.000495 1188.67578
    0.000492 1188.53955
    0.000501 1188.39941
    0.000496 1188.25488
    0.000511 1188.10730
    0.000510 1187.95471
    0.000432 1187.79907
    0.000438 1187.63904
    0.000507 1187.47498
    0.000578 1187.30713
    0.000603 1187.13477
    0.000573 1186.95874
    0.000610 1186.77942
    0.000604 1186.59473
    0.000574 1186.40649
    0.000628 1186.21460
    0.000586 1186.01831
    0.000615 1185.81799
    0.000624 1185.61353
    0.000622 1185.40491
    0.000593 1185.19250
    0.000627 1184.97583
    0.000620 1184.75488
    0.000643 1184.53027
    0.000657 1184.30127
    0.000661 1184.06799
    0.000698 1183.83105
    0.000687 1183.58960
    0.000696 1183.34436
    0.000726 1183.09473
    0.000698 1182.84119
    0.000740 1182.58350
    0.000696 1182.32166
    0.000744 1182.05554
    0.000730 1181.78540
    0.000747 1181.51123
    0.000730 1181.23242
    0.000736 1180.95007
    0.000683 1180.66382
    0.000667 1180.37292
    0.000694 1180.07813
    0.000633 1179.77869
    0.000650 1179.47571
    0.000621 1179.16870
    0.000601 1178.85730
    0.000593 1178.54187
    0.000589 1178.22253
    0.000578 1177.89893
    0.000613 1177.57117
    0.000603 1177.23950
    0.000587 1176.90369
    0.000564 1176.56384
    0.000612 1176.22021
    0.000604 1175.87158
    0.000588 1175.51990
    0.000579 1175.16345
    0.000571 1174.80347
    0.000604 1174.43933
    0.000642 1174.07129
    0.000637 1173.69910
    0.000647 1173.32300
    0.000667 1172.94275
    0.000717 1172.55896
    0.000740 1172.17102
    0.000775 1171.77881
    0.000755 1171.38257
    0.000791 1170.98315
    0.000766 1170.57922
    0.000782 1170.17163
    0.000754 1169.76001
    0.000790 1169.34473
    0.000802 1168.92566
    0.000782 1168.50232
    0.000833 1168.07507
    0.000773 1167.64465
    0.000795 1167.21008
    0.000842 1166.77197
    0.000824 1166.32996
    0.000826 1165.88367
    0.000767 1165.43445
    0.000831 1164.98108
    0.000790 1164.52393
    0.000829 1164.06360
    0.000800 1163.59912
    0.000782 1163.13123
    0.000784 1162.65979
    0.000798 1162.18481
    0.000833 1161.70569
    0.000807 1161.22388
    0.000794 1160.73792
    0.000820 1160.24841
    0.000807 1159.75562
    0.000825 1159.25940
    0.000816 1158.76001
    0.000777 1158.25647
    0.000834 1157.75000
    0.000852 1157.24036
    0.000761 1156.72717
    0.000789 1156.21057
    0.000773 1155.69080
    0.000795 1155.16724
    0.000816 1154.64099
    0.000778 1154.11145
    0.000797 1153.57874
    0.000822 1153.04248
    0.000774 1152.50342
    0.000787 1151.96106
    0.000807 1151.41589
    0.000795 1150.86707
    0.000787 1150.31567
    0.000793 1149.76135
    0.000797 1149.20349
    0.000826 1148.64343
    0.000777 1148.08008
    0.000796 1147.51392
    0.000803 1146.94458
    0.000801 1146.37256
    0.000830 1145.79785
    0.000812 1145.22046
    0.000816 1144.64001
    0.000797 1144.05725
    0.000793 1143.47144
    0.000803 1142.88318
    0.000838 1142.29199
    0.000791 1141.69849
    0.000808 1141.10266
    0.000825 1140.50427
    0.000876 1139.90295
    0.000891 1139.29968
    0.000835 1138.69336
    0.000810 1138.08545
    0.000830 1137.47449
    0.000829 1136.86157
    0.000768 1136.24658
    0.000834 1135.62915
    0.000864 1135.00964
    0.000805 1134.38733
    0.000834 1133.76355
    0.000848 1133.13733
    0.000810 1132.50916
    0.000855 1131.87927
    0.000801 1131.24707
    0.000779 1130.61279
    0.000786 1129.97705
    0.000743 1129.33899
    0.000746 1128.69922
    0.000757 1128.05750
    0.000677 1127.41443
    0.000658 1126.76941
    0.000650 1126.12256
    0.000647 1125.47400
    0.000621 1124.82410
    0.000635 1124.17297
    0.000620 1123.51929
    0.000612 1122.86487
    0.000636 1122.20886
    0.000601 1121.55151
    0.000610 1120.89270
    0.000610 1120.23242
    0.000613 1119.57117
    0.000666 1118.90833
    0.000692 1118.24451
    0.000709 1117.57935
    0.000717 1116.91296
    0.000706 1116.24573
    0.000754 1115.57715
    0.000733 1114.90784
    0.000758 1114.23755
    0.000846 1113.56641
    0.000835 1112.89429
    0.000786 1112.22095
    0.000775 1111.54761
    0.000769 1110.87280
    0.000814 1110.19775
    0.000772 1109.52161
    0.000800 1108.84509
    0.000757 1108.16772
    0.000758 1107.49036
    0.000735 1106.81201
    0.000741 1106.13318
    0.000772 1105.45398
    0.000752 1104.77454
    0.000733 1104.09460
    0.000752 1103.41455
    0.000776 1102.73413
    0.000753 1102.05322
    0.000750 1101.37256
    0.000717 1100.69165
    0.000709 1100.01074
    0.000733 1099.32959
    0.000779 1098.64844
    0.000782 1097.96729
    0.000731 1097.28662
    0.000738 1096.60583
    0.000722 1095.92493
    0.000703 1095.24475
    0.000749 1094.56445
    0.000759 1093.88440
    0.000705 1093.20496
    0.000742 1092.52600
    0.000765 1091.84729
    0.000782 1091.16895
    0.000723 1090.49084
    0.000713 1089.81384
    0.000694 1089.13733
    0.000712 1088.46130
    0.000687 1087.78589
    0.000707 1087.11145
    0.000690 1086.43762
    0.000644 1085.76453
    0.000647 1085.09192
    0.000644 1084.42078
    0.000620 1083.75049
    0.000585 1083.08118
    0.000614 1082.41272
    0.000564 1081.74512
    0.000574 1081.07886
    0.000556 1080.41382
    0.000546 1079.74976
    0.000569 1079.08704
    0.000559 1078.42517
    0.000573 1077.76501
    0.000572 1077.10632
    0.000576 1076.44873
    0.000553 1075.79224
    0.000564 1075.13757
    0.000579 1074.48474
    0.000569 1073.83264
    0.000601 1073.18286
    0.000563 1072.53418
    0.000591 1071.88733
    0.000577 1071.24207
    0.000562 1070.59888
    0.000579 1069.95691
    0.000572 1069.31702
    0.000587 1068.67871
    0.000561 1068.04272
    0.000594 1067.40857
    0.000586 1066.77576
    0.000570 1066.14514
    0.000608 1065.51685
    0.000609 1064.89050
    0.000595 1064.26636
    0.000596 1063.64404
    0.000613 1063.02380
    0.000635 1062.40613
    0.000626 1061.79089
    0.000649 1061.17749
    0.000645 1060.56641
    0.000675 1059.95764
    0.000677 1059.35107
    0.000695 1058.74731
    0.000730 1058.14539
    0.000684 1057.54651
    0.000664 1056.94995
    0.000656 1056.35571
    0.000688 1055.76428
    0.000638 1055.17529
    0.000639 1054.58899
    0.000617 1054.00537
    0.000657 1053.42419
    0.000619 1052.84607
    0.000576 1052.27026
    0.000581 1051.69727
    0.000556 1051.12732
    0.000562 1050.55994
    0.000566 1049.99585
    0.000571 1049.43433
    0.000541 1048.87573
    0.000573 1048.32007
    0.000596 1047.76697
    0.000602 1047.21729
    0.000643 1046.67017
    0.000622 1046.12683
    0.000629 1045.58606
    0.000668 1045.04858
    0.000672 1044.51416
    0.000659 1043.98242
    0.000667 1043.45459
    0.000647 1042.92957
    0.000678 1042.40747
    0.000657 1041.88892
    0.000672 1041.37366
    0.000666 1040.86145
    0.000649 1040.35254
    0.000620 1039.84717
    0.000625 1039.34497
    0.000625 1038.84558
    0.000645 1038.34985
    0.000643 1037.85791
    0.000687 1037.36938
    0.000710 1036.88379
    0.000707 1036.40186
    0.000739 1035.92322
    0.000760 1035.44812
    0.000773 1034.97693
    0.000798 1034.50879
    0.000775 1034.04395
    0.000797 1033.58276
    0.000808 1033.12549
    0.000816 1032.67090
    0.000813 1032.22070
    0.000844 1031.77380
    0.000832 1031.33044
    0.000850 1030.89111
    0.000788 1030.45483
    0.000784 1030.02246
    0.000904 1029.59375
    0.000921 1029.16846
    0.000927 1028.74683
    0.000883 1028.32861
    0.000880 1027.91431
    0.000922 1027.50366
    0.000910 1027.09668
    0.000887 1026.69348
    0.000894 1026.29370
    0.000849 1025.89783
    0.000903 1025.50525
    0.000890 1025.11707
    0.000935 1024.73206
    0.000910 1024.35095
    0.000935 1023.97351
    0.000909 1023.59943
    0.000940 1023.22961
    0.000880 1022.86285
    0.000894 1022.50061
    0.000883 1022.14172
    0.000902 1021.78619
    0.000832 1021.43488
    0.000838 1021.08679
    0.000860 1020.74292
    0.000870 1020.40204
    0.000833 1020.06531
    0.000880 1019.73218
    0.000908 1019.40277
    0.000903 1019.07727
    0.000882 1018.75519
    0.000962 1018.43707
    0.000933 1018.12225
    0.000921 1017.81079
    0.001015 1017.50360
    0.000906 1017.19952
    0.000981 1016.89960
    0.000950 1016.60297
    0.000961 1016.31018
    0.000939 1016.02063
    0.000941 1015.73480
    0.000925 1015.45264
    0.000957 1015.17401
    0.000922 1014.89905
    0.000937 1014.62708
    0.001004 1014.35925
    0.000963 1014.09479
    0.000992 1013.83392
    0.000984 1013.57648
    0.000943 1013.32214
    0.000935 1013.07147
    0.000964 1012.82434
    0.000972 1012.58038
    0.000997 1012.34021
    0.000935 1012.10321
    0.000912 1011.86951
    0.000996 1011.63916
    0.000943 1011.41211
    0.001003 1011.18848
    0.000927 1010.96790
    0.000955 1010.75079
    0.000980 1010.53656
    0.000937 1010.32587
    0.000913 1010.11841
    0.000963 1009.91370
    0.000949 1009.71271
    0.000920 1009.51465
    0.000919 1009.31952
    0.000962 1009.12799
    0.000991 1008.93878
    0.000912 1008.75293
    0.000938 1008.57001
    0.000931 1008.38989
    0.000894 1008.21320
    0.000894 1008.03894
    0.000900 1007.86737
    0.000925 1007.69922
    0.000945 1007.53357
    0.000900 1007.37067
    0.000942 1007.21100
    0.000969 1007.05334
    0.000913 1006.89893
    0.000890 1006.74713
    0.000865 1006.59772
    0.000885 1006.45087
    0.000858 1006.30688
    0.000943 1006.16522
    0.000843 1006.02643
    0.000894 1005.88959
    0.000851 1005.75525
    0.000826 1005.62354
    0.000880 1005.49414
    0.000876 1005.36707
    0.000887 1005.24225
    0.000849 1005.11963
    0.000873 1004.99939
    0.000865 1004.88104
    0.000867 1004.76520
    0.000864 1004.65125
    0.000842 1004.53949
    0.000860 1004.42938
    0.000858 1004.32159
    0.000864 1004.21594
    0.000820 1004.11182
    0.000873 1004.00983
    0.000899 1003.90942
    0.000825 1003.81085
    0.000831 1003.71423
    0.000822 1003.61926
    0.000826 1003.52576
    0.000845 1003.43433
    0.000827 1003.34393
    0.000828 1003.25543
    0.000799 1003.16815
    0.000820 1003.08270
    0.000826 1002.99841
    0.000879 1002.91559
    0.000839 1002.83374
    0.000878 1002.75366
    0.000861 1002.67474
    0.000807 1002.59668
    0.000806 1002.52014
    0.000779 1002.44452
    0.000831 1002.36987
    0.000764 1002.29645
    0.000795 1002.22388
    0.000795 1002.15247
    0.000735 1002.08160
    0.000736 1002.01184
    0.000737 1001.94275
    0.000730 1001.87427
    0.000711 1001.80658
    0.000663 1001.73962
    0.000677 1001.67310
    0.000646 1001.60742
    0.000646 1001.54218
    0.000627 1001.47711
    0.000626 1001.41272
    0.000608 1001.34851
    0.000595 1001.28485
    0.000618 1001.22156
    0.000623 1001.15790
    0.000646 1001.09485
    0.000651 1001.03204
    0.000635 1000.96912
    0.000672 1000.90625
    0.000638 1000.84351
    0.000712 1000.78064
    0.000694 1000.71759
    0.000695 1000.65436
    0.000725 1000.59131
    0.000758 1000.52747
    0.000747 1000.46362
    0.000806 1000.39929
    0.000802 1000.33490
    0.000772 1000.26978
    0.000839 1000.20416
    0.000905 1000.13824
    0.000845 1000.07159
    0.000896 1000.00421
    0.000869 999.93652
    0.000822 999.86780
    0.000885 999.79822
    0.000919 999.72815
    0.000886 999.65710
    0.000891 999.58514
    0.000885 999.51233
    0.000847 999.43829
    0.000853 999.36328
    0.000842 999.28723
    0.000840 999.20996
    0.000849 999.13196
    0.000826 999.05212
    0.000794 998.97119
    0.000727 998.88922
    0.000741 998.80554
    0.000728 998.72046
    0.000728 998.63434
    0.000724 998.54639
    0.000721 998.45703
    0.000739 998.36609
    0.000760 998.27362
    0.000823 998.17926
    0.000835 998.08319
    0.000814 997.98547
    0.000851 997.88611
    0.000852 997.78461
    0.000870 997.68158
    0.000884 997.57654
    0.000900 997.46918
    0.000869 997.35992
    0.000875 997.24921
    0.000946 997.13586
    0.000897 997.02069
    0.000945 996.90314
    0.000865 996.78351
    0.000866 996.66162
    0.000844 996.53754
    0.000856 996.41095
    0.000880 996.28210
    0.000829 996.15088
    0.000815 996.01727
    0.000806 995.88129
    0.000805 995.74274
    0.000793 995.60150
    0.000751 995.45795
    0.000724 995.31158
    0.000725 995.16272
    0.000718 995.01123
    0.000757 994.85724
    0.000756 994.69989
    0.000767 994.54034
    0.000792 994.37805
    0.000822 994.21271
    0.000781 994.04456
    0.000825 993.87347
    0.000853 993.69971
    0.000944 993.52258
    0.000883 993.34265
    0.000923 993.16010
    0.000915 992.97418
    0.000868 992.78534
    0.000916 992.59357
    0.000886 992.39838
    0.000903 992.20020
    0.000926 991.99878
    0.000942 991.79431
    0.000937 991.58649
    0.000942 991.37579
    0.000870 991.16168
    0.000929 990.94446
    0.000894 990.72369
    0.000892 990.49994
    0.000905 990.27258
    0.000897 990.04205
    0.000870 989.80817
    0.000905 989.57086
    0.000913 989.33008
    0.000891 989.08606
    0.000876 988.83862
    0.000935 988.58765
    0.000907 988.33325
    0.000977 988.07550
    0.000922 987.81403
    0.000906 987.54919
    0.000935 987.28125
    0.000955 987.00940
    0.000933 986.73425
    0.000943 986.45544
    0.000995 986.17322
    0.000999 985.88721
    0.000964 985.59784
    0.000946 985.30487
    0.000993 985.00854
    0.000935 984.70856
    0.000930 984.40497
    0.000895 984.09772
    0.000926 983.78711
    0.000972 983.47253
    0.000883 983.15491
    0.000922 982.83344
    0.000904 982.50848
    0.000870 982.17987
    0.000903 981.84772
    0.000915 981.51202
    0.000861 981.17267
    0.000879 980.83002
    0.000866 980.48370
    0.000862 980.13373
    0.000856 979.78027
    0.000833 979.42334
    0.000855 979.06274
    0.000787 978.69904
    0.000773 978.33136
    0.000734 977.96027
    0.000695 977.58594
    0.000661 977.20795
    0.000669 976.82666
    0.000616 976.44202
    0.000585 976.05359
    0.000601 975.66193
    0.000555 975.26691
    0.000569 974.86829
    0.000543 974.46643
    0.000529 974.06146
    0.000514 973.65283
    0.000518 973.24121
    0.000515 972.82599
    0.000504 972.40759
    0.000493 971.98602
    0.000509 971.56110
    0.000492 971.13318
    0.000511 970.70209
    0.000526 970.26758
    0.000546 969.83008
    0.000595 969.38971
    0.000629 968.94604
    0.000656 968.49951
    0.000705 968.04974
    0.000704 967.59705
    0.000765 967.14124
    0.000828 966.68280
    0.000786 966.22137
    0.000801 965.75702
    0.000822 965.28998
    0.000890 964.81970
    0.000875 964.34698
    0.000866 963.87164
    0.000904 963.39343
    0.000924 962.91266
    0.000939 962.42920
    0.000912 961.94354
    0.000974 961.45477
    0.000944 960.96375
    0.000971 960.47021
    0.000957 959.97430
    0.001003 959.47589
    0.000997 958.97528
    0.000969 958.47229
    0.001002 957.96680
    0.000978 957.45959
    0.000983 956.95007
    0.001040 956.43799
    0.000995 955.92438
    0.000996 955.40826
    0.001014 954.89038
    0.001072 954.37054
    0.001018 953.84863
    0.000997 953.32532
    0.000969 952.79980
    0.000988 952.27246
    0.001085 951.74377
    0.001003 951.21301
    0.001063 950.68085
    0.000974 950.14716
    0.001062 949.61188
    0.001055 949.07538
    0.001007 948.53705
    0.001009 947.99756
    0.000971 947.45673
    0.000999 946.91479
    0.000993 946.37183
    0.001005 945.82709
    0.001024 945.28168
    0.000972 944.73517
    0.000964 944.18781
    0.000987 943.63934
    0.000951 943.09003
    0.000953 942.53973
    0.000960 941.98907
    0.000908 941.43781
    0.000917 940.88538
    0.000954 940.33258
    0.000882 939.77924
    0.000913 939.22546
    0.000882 938.67108
    0.000864 938.11646
    0.000864 937.56189
    0.000851 937.00665
    0.000882 936.45160
    0.000856 935.89563
    0.000890 935.34045
    0.000831 934.78467
    0.000840 934.22955
    0.000871 933.67377
    0.000876 933.11877
    0.000870 932.56384
    0.000879 932.00891
    0.000842 931.45483
    0.000883 930.90076
    0.000896 930.34729
    0.000822 929.79431
    0.000846 929.24176
    0.000890 928.69006
    0.000876 928.13916
    0.000913 927.58868
    0.000909 927.03931
    0.000925 926.49072
    0.000879 925.94287
    0.000923 925.39630
    0.000894 924.85065
    0.000969 924.30609
    0.000907 923.76282
    0.000949 923.22052
    0.000978 922.67969
    0.000943 922.14020
    0.000950 921.60205
    0.000855 921.06519
    0.000956 920.53021
    0.000967 919.99634
    0.000897 919.46454
    0.000951 918.93414
    0.000941 918.40558
    0.000969 917.87885
    0.000972 917.35376
    0.001012 916.83081
    0.000938 916.30939
    0.000915 915.79041
    0.000974 915.27325
    0.000959 914.75836
    0.000956 914.24567
    0.000989 913.73480
    0.000899 913.22662
    0.000923 912.72052
    0.000930 912.21680
    0.001033 911.71545
    0.000994 911.21667
    0.001016 910.72052
    0.001041 910.22656
    0.000990 909.73553
    0.001015 909.24670
    0.001089 908.76111
    0.001009 908.27777
    0.001043 907.79755
    0.001029 907.32013
    0.001018 906.84540
    0.001091 906.37372
    0.001109 905.90491
    0.001019 905.43921
    0.001048 904.97626
    0.001060 904.51672
    0.001041 904.05994
    0.001088 903.60645
    0.001100 903.15607
    0.001010 902.70905
    0.001124 902.26532
    0.000996 901.82458
    0.001068 901.38751
    0.001092 900.95343
    0.001110 900.52301
    0.001030 900.09564
    0.001008 899.67212
    0.001018 899.25201
    0.001066 898.83521
    0.001057 898.42194
    0.001041 898.01221
    0.000972 897.60608
    0.000994 897.20337
    0.000990 896.80450
    0.000960 896.40912
    0.001029 896.01733
    0.000957 895.62952
    0.000963 895.24500
    0.000935 894.86438
    0.000962 894.48724
    0.000926 894.11414
    0.000919 893.74457
    0.000911 893.37866
    0.000935 893.01672
    0.000853 892.65857
    0.000929 892.30414
    0.000871 891.95337
    0.000846 891.60645
    0.000820 891.26318
    0.000777 890.92395
    0.000747 890.58844
    0.000710 890.25677
    0.000700 889.92871
    0.000740 889.60449
    0.000679 889.28418
    0.000651 888.96765
    0.000643 888.65491
    0.000612 888.34558
    0.000627 888.04041
    0.000619 887.73883
    0.000632 887.44098
    0.000645 887.14697
    0.000602 886.85638
    0.000607 886.56976
    0.000607 886.28668
    0.000613 886.00739
    0.000615 885.73157
    0.000594 885.45972
    0.000604 885.19098
    0.000609 884.92596
    0.000633 884.66461
    0.000619 884.40668
    0.000675 884.15234
    0.000671 883.90155
    0.000673 883.65393
    0.000719 883.40973
    0.000715 883.16882
    0.000719 882.93158
    0.000777 882.69739
    0.000773 882.46667
    0.000796 882.23901
    0.000835 882.01453
    0.000832 881.79315
    0.000787 881.57483
    0.000848 881.35974
    0.000830 881.14746
    0.000858 880.93854
    0.000828 880.73224
    0.000829 880.52869
    0.000861 880.32794
    0.000923 880.13013
    0.000911 879.93512
    0.000901 879.74249
    0.000916 879.55249
    0.000908 879.36530
    0.000904 879.18048
    0.000872 878.99805
    0.000917 878.81799
    0.000971 878.64020
    0.000919 878.46478
    0.000975 878.29132
    0.000922 878.12018
    0.000883 877.95093
    0.000936 877.78375
    0.000934 877.61841
    0.000841 877.45508
    0.000863 877.29340
    0.000909 877.13336
    0.000834 876.97504
    0.000807 876.81812
    0.000815 876.66296
    0.000792 876.50903
    0.000799 876.35632
    0.000794 876.20502
    0.000805 876.05493
    0.000794 875.90582
    0.000760 875.75775
    0.000777 875.61072
    0.000781 875.46442
    0.000762 875.31897
    0.000737 875.17432
    0.000755 875.03015
    0.000723 874.88629
    0.000762 874.74335
    0.000769 874.60034
    0.000747 874.45764
    0.000750 874.31512
    0.000777 874.17285
    0.000754 874.03064
    0.000773 873.88812
    0.000818 873.74567
    0.000825 873.60266
    0.000866 873.45953
    0.000889 873.31592
    0.000920 873.17169
    0.000981 873.02692
    0.001031 872.88147
    0.000978 872.73517
    0.001010 872.58813
    0.001078 872.43988
    0.000987 872.29065
    0.001030 872.14020
    0.001049 871.98859
    0.001034 871.83569
    0.001116 871.68134
    0.001101 871.52551
    0.001035 871.36780
    0.001087 871.20856
    0.001095 871.04767
    0.001093 870.88470
    0.001129 870.71985
    0.001140 870.55280
    0.001175 870.38397
    0.001129 870.21265
    0.001142 870.03888
    0.001101 869.86285
    0.001131 869.68451
    0.001095 869.50336
    0.001105 869.31970
    0.001052 869.13306
    0.001131 868.94391
    0.001114 868.75183
    0.001070 868.55670
    0.001055 868.35852
    0.001100 868.15710
    0.001088 867.95251
    0.001085 867.74469
    0.001121 867.53345
    0.001098 867.31885
    0.001068 867.10065
    0.001103 866.87897
    0.001110 866.65369
    0.001140 866.42456
    0.001035 866.19159
    0.001056 865.95508
    0.001124 865.71442
    0.001115 865.46991
    0.001050 865.22131
    0.001060 864.96851
    0.001092 864.71173
    0.001143 864.45081
    0.001145 864.18561
    0.001072 863.91577
    0.001081 863.64221
    0.001083 863.36383
    0.001185 863.08136
    0.001105 862.79431
    0.001156 862.50262
    0.001070 862.20648
    0.001147 861.90576
    0.001135 861.60046
    0.001168 861.29047
    0.001136 860.97607
    0.001133 860.65668
    0.001110 860.33282
    0.001103 860.00433
    0.001124 859.67084
    0.001087 859.33276
    0.001059 858.98993
    0.001094 858.64246
    0.001074 858.29010
    0.001131 857.93298
    0.001088 857.57135
    0.001124 857.20483
    0.001093 856.83356
    0.001101 856.45764
    0.001131 856.07709
    0.001149 855.69147
    0.001176 855.30170
    0.001190 854.90710
    0.001127 854.50812
    0.001147 854.10437
    0.001174 853.69604
    0.001142 853.28333
    0.001156 852.86627
    0.001103 852.44482
    0.001164 852.01880
    0.001053 851.58875
    0.001115 851.15448
    0.001138 850.71594
    0.001105 850.27344
    0.001114 849.82697
    0.001145 849.37671
    0.001182 848.92230
    0.001087 848.46411
    0.001122 848.00244
    0.001160 847.53711
    0.001116 847.06842
    0.001107 846.59625
    0.001142 846.12085
    0.001148 845.64191
    0.001171 845.16028
    0.001114 844.67548
    0.001122 844.18799
    0.001119 843.69781
    0.001110 843.20514
    0.001111 842.70972
    0.001055 842.21216
    0.001040 841.71259
    0.001010 841.21063
    0.001092 840.70715
    0.001036 840.20166
    0.001011 839.69470
    0.000963 839.18622
    0.001028 838.67670
    0.001009 838.16595
    0.000992 837.65417
    0.000941 837.14197
    0.000886 836.62885
    0.000935 836.11554
    0.000935 835.60187
    0.000880 835.08850
    0.000909 834.57507
    0.000918 834.06189
    0.000988 833.54956
    0.000956 833.03778
    0.000932 832.52698
    0.001001 832.01721
    0.000961 831.50916
    0.000985 831.00250
    0.001054 830.49762
    0.000978 829.99506
    0.000967 829.49451
    0.001003 828.99646
    0.001026 828.50092
    0.001052 828.00842
    0.000993 827.51904
    0.001003 827.03296
    0.001013 826.55054
    0.000974 826.07214
    0.000975 825.59778
    0.001086 825.12744
    0.001005 824.66187
    0.001010 824.20074
    0.001022 823.74493
    0.001079 823.29407
    0.001007 822.84894
    0.001056 822.40955
    0.000996 821.97565
    0.001129 821.54828
    0.001041 821.12714
    0.001155 820.71277
    0.001070 820.30505
    0.001121 819.90460
    0.001109 819.51117
    0.001093 819.12549
    0.001116 818.74756
    0.001152 818.37756
    0.001115 818.01575
    0.001206 817.66223
    0.001122 817.31726
    0.001088 816.98102
    0.001117 816.65399
    0.001274 816.33575
    0.001109 816.02740
    0.001224 815.72803
    0.001095 815.43848
    0.001175 815.15881
    0.001134 814.88922
    0.001164 814.62964
    0.001155 814.38049
    0.001159 814.14185
    0.001112 813.91345
    0.001189 813.69574
    0.001247 813.48895
    0.001156 813.29285
    0.001179 813.10779
    0.001140 812.93365
    0.001200 812.77057
    0.001188 812.61847
    0.001175 812.47754
    0.001202 812.34766
    0.001143 812.22894
    0.001186 812.12122
    0.001175 812.02448
    0.001220 811.93884
    0.001236 811.86407
    0.001111 811.80017
    0.001217 811.74670
    0.001221 811.70398
    0.001289 811.67163
    0.001125 811.64954
    0.001174 811.63757
    0.001208 811.63501
    0.001192 811.64258
    0.001147 811.65912
    0.001224 811.68469
    0.001139 811.71899
    0.001130 811.76135
    0.001208 811.81171
    0.001205 811.86975
    0.001104 811.93463
    0.001159 812.00604
    0.001156 812.08368
    0.001076 812.16663
    0.001155 812.25452
    0.001168 812.34686
    0.001185 812.44281
    0.001122 812.54144
    0.001091 812.64264
    0.001127 812.74500
    0.001076 812.84784
    0.001082 812.95068
    0.001100 813.05237
    0.001120 813.15149
    0.001195 813.24768
    0.001109 813.33978
    0.001106 813.42645
    0.001096 813.50653
    0.001071 813.57898
    0.001088 813.64227
    0.001071 813.69519
    0.001092 813.73633
    0.001156 813.76465
    0.001122 813.77802
    0.001100 813.77509
    0.001052 813.75409
    0.001125 813.71368
    0.001145 813.65161
    0.001094 813.56641
    0.001076 813.45593
    0.001131 813.31818
    0.001074 813.15106
    0.001080 812.95276
    0.001153 812.72040
    0.001135 812.45209
    0.001178 812.14526
    0.001166 811.79755
    0.001127 811.40631
    0.001130 810.96887
    0.001182 810.48248
    0.001189 809.94397
    0.001175 809.35089
    0.001198 808.69946
    0.001195 807.98737
    0.001139 807.21051
    0.001179 806.36615
    0.001152 805.45056
    0.001206 804.45966
    0.001190 803.39050
    0.001134 802.23840
    0.001142 801.00037
    0.001134 799.67096
    0.001121 798.24725
    0.001136 796.72424
    . .
_pd_proc_info_data_reduction     ?
_pd_proc_info_datetime     2010-10-27T10:43:09
_pd_proc_info_excluded_regions     none
_pd_proc_ls_background_function
;   GSAS Background function number 1 with 20 terms.
 Shifted Chebyshev function of 1st kind
      1:    1199.79     2:   -234.522     3:   -315.536     4:    152.956
      5:    123.532     6:   -246.657     7:    116.810     8:    83.9272
      9:   -107.809    10:   -12.4938    11:    79.2500    12:   -25.2804
     13:   -27.8174    14:    13.6120    15:    6.03858    16:   -3.86487
     17:    2.09281    18:    9.92947    19:   -18.6000    20:    1.36657
;
_pd_proc_ls_peak_cutoff     0.00010
_pd_proc_ls_pref_orient_corr
;
March-Dollase
AXIS  1 Ratio=   0.89956  h= 0.000  k= 0.000  l= 1.000
Prefered orientation correction range: Min=   0.85318, Max=   1.37377
;
_pd_proc_ls_prof_R_factor     0.0420
_pd_proc_ls_prof_wR_factor     0.0558
_pd_proc_ls_prof_wR_expected     0.0213
_pd_proc_ls_profile_function
;
CW Profile function number 4 with  21 terms
Pseudovoigt profile coefficients as parameterized in
P. Thompson, D.E. Cox & J.B. Hastings (1987). J. Appl.
Cryst.,20,79-83.
Asymmetry correction of L.W. Finger, D.E. Cox & A. P. Jephcoat (1994).
J. Appl. Cryst.,27,892-900.
Microstrain broadening by P.W. Stephens,  (1999). J. Appl.
Cryst.,32,281-289.
#1(GU)   =  118.875 #2(GV)   =   80.014 #3(GW)   =    0.010
#4(GP)   =    0.000 #5(LX)   =    1.385 #6(ptec) =     0.00
#7(trns) =     0.00 #8(shft) =   0.0000 #9(sfec) =     0.00
#10(S/L) =   0.0005 #11(H/L) =   0.0142 #12(eta) =   0.0000
#13(S400 ) =  1.7E-01 #14(S040 ) =  1.8E-02 #15(S004 ) =  6.2E-01
#16(S220 ) = -4.6E-02 #17(S202 ) =  3.4E-01 #18(S022 ) =  1.6E-01
#19(S301 ) = -5.6E-01 #20(S103 ) =  7.9E-01 #21(S121 ) =  7.0E-02
Peak tails are ignored  where the intensity is below 0.0001 times the peak
  Aniso. broadening axis   0.0   0.0   1.0
;
_pd_proc_ls_special_details     ?
_pd_proc_number_of_points     3251
_pd_spec_mount_mode     transmission
_pd_spec_mounting     capilary
_pd_spec_shape     cylinder
_pd_spec_size_axial     20
_pd_spec_size_equat     1
_pd_spec_size_thick     1
loop_
    _atom_site_type_symbol
    _atom_site_label
    _atom_site_fract_x
    _atom_site_fract_y
    _atom_site_fract_z
    _atom_site_U_iso_or_equiv
    _atom_site_thermal_displace_type
    _atom_site_occupancy
    N N1 0.0773(7) 0.1443(5) 1.0053(18) 0.036(6) Uiso 1.0
    C C2 0.0483(8) 0.0827(7) 1.194(3)   0.075(8) Uiso 1.0
    N N3 0.0977(7) -0.0028(6) 1.2303(19) 0.068(6) Uiso 1.0
    C C4 0.1784(5) -0.0297(5) 1.0946(14) 0.028(8) Uiso 1.0
    C C4a 0.2075(5) 0.0367(5) 0.8768(14) 0.049(7) Uiso 1.0
    N N5 0.2843(7) 0.0175(6) 0.725(2)   0.120(8) Uiso 1.0
    C C5a 0.3110(6) 0.0833(6) 0.5319(18) 0.077(9) Uiso 1.0
    C C6 0.3917(7) 0.0645(6) 0.365(2)   0.037(7) Uiso 1.0
    C C7 0.4210(6) 0.1290(8) 0.180(2)   0.052(7) Uiso 1.0
    C C8 0.3703(8) 0.2112(7) 0.1520(18) 0.059(8) Uiso 1.0
    C C9 0.2917(7) 0.2332(6) 0.311(2)   0.054(8) Uiso 1.0
    C C9a 0.2610(6) 0.1684(6) 0.5019(18) 0.045(9) Uiso 1.0
    N N10 0.1787(7) 0.1824(7) 0.6664(19) 0.078(7) Uiso 1.0
    C C10a 0.1522(5) 0.1216(5) 0.8572(14) 0.046(8) Uiso 1.0
    O O11 -0.0238(7) 0.1000(7) 1.338(2)   0.063(5) Uiso 1.0
    O O12 0.2230(7) -0.1014(5) 1.1524(17) 0.037(4) Uiso 1.0
    O O13 0.3291(8) -0.0597(7) 0.748(2)   0.100(5) Uiso 1.0
    C C14 0.1211(10) 0.2660(9) 0.619(3)   0.095(9) Uiso 1.0
    H H1N3 0.0746 -0.0405 1.3466 0.0804 Uiso 1.0
    H H1C6 0.425 0.0076 0.3816 0.0456 Uiso 1.0
    H H1C7 0.4758 0.1173 0.0718 0.0612 Uiso 1.0
    H H1C8 0.3906 0.254 0.0188 0.0708 Uiso 1.0
    H H1C9 0.2597 0.2905 0.2901 0.0636 Uiso 1.0
    H H1C14 0.1488 0.3013 0.479 0.114 Uiso 1.0
    H H2C14 0.119 0.3013 0.781 0.114 Uiso 1.0
    H H3C14 0.057 0.249 0.567 0.114 Uiso 1.0
_geom_special_details
;
;
loop_
    _geom_bond_atom_site_label_1
    _geom_bond_atom_site_label_2
    _geom_bond_site_symmetry_1
    _geom_bond_site_symmetry_2
    _geom_bond_distance
    _geom_bond_publ_flag
    O11 C2 . 1_555 1.261(16) n
    C4 C4a . 1_555 1.503(10) n
    O12 C4 . 1_555 1.243(11) n
    C5a C9a . 1_555 1.425(12) n
    O13 N5 . 1_555 1.287(14) n
    C5a C6 . 1_555 1.426(13) n
    N1 C10a . 1_555 1.321(12) n
    C6 C7 . 1_555 1.374(14) n
    N1 C2 . 1_555 1.356(15) n
    C7 C8 . 1_555 1.392(15) n
    N10 C10a . 1_555 1.346(12) n
    C8 C9 . 1_555 1.390(14) n
    N10 C14 . 1_555 1.471(17) n
    C9 C9a . 1_555 1.402(13) n
    N10 C9a . 1_555 1.425(13) n
    N3 C2 . 1_555 1.429(14) n
    N3 C4 . 1_555 1.370(12) n
    N5 C5a . 1_555 1.403(13) n
    N5 C4a . 1_555 1.341(12) n
    C10a C4a . 1_555 1.455(10) n
    C14 H1C14 . 1_555 0.9500 n
    C14 H2C14 . 1_555 0.9500 n
    C14 H3C14 . 1_555 0.9500 n
    C6 H1C6 . 1_555 0.9500 n
    C7 H1C7 . 1_555 0.9500 n
    N3 H1N3 . 1_555 0.8600 n
    C8 H1C8 . 1_555 0.9500 n
    C9 H1C9 . 1_555 0.9500 n
loop_
    _geom_contact_atom_site_label_1
    _geom_contact_atom_site_label_2
    _geom_contact_distance
    _geom_contact_site_symmetry_1
    _geom_contact_site_symmetry_2
    _geom_contact_publ_flag
    Cg1 Cg2 3.560(10)
                    . 1_556 ?
    Cg1 Cg3 3.540(10)
                    . 1_556 ?
loop_
    _geom_angle_atom_site_label_1
    _geom_angle_atom_site_label_2
    _geom_angle_atom_site_label_3
    _geom_angle_site_symmetry_1
    _geom_angle_site_symmetry_2
    _geom_angle_site_symmetry_3
    _geom_angle
    _geom_angle_publ_flag
    C2 N1 C10A 1_555 . 1_555 117.3(8) n
    C2 N3 C4 1_555 . 1_555 125.5(9) n
    O13 N5 C4A 1_555 . 1_555 121.3(9) n
    O13 N5 C5A 1_555 . 1_555 121.5(9) n
    C4A N5 C5A 1_555 . 1_555 117.2(8) n
    C9A N10 C10A 1_555 . 1_555 122.3(9) n
    C9A N10 C14 1_555 . 1_555 117.8(9) n
    C10A N10 C14 1_555 . 1_555 120.0(9) n
    O11 C2 N1 1_555 . 1_555 120.0(10) n
    O11 C2 N3 1_555 . 1_555 119.1(11) n
    N1 C2 N3 1_555 . 1_555 120.9(10) n
    O12 C4 N3 1_555 . 1_555 122.4(8) n
    O12 C4 C4A 1_555 . 1_555 124.3(7) n
    N3 C4 C4A 1_555 . 1_555 113.3(7) n
    N5 C4A C4 1_555 . 1_555 119.3(7) n
    N5 C4A C10A 1_555 . 1_555 124.2(7) n
    C4 C4A C10A 1_555 . 1_555 116.4(6) n
    N5 C5A C6 1_555 . 1_555 118.6(8) n
    N5 C5A C9A 1_555 . 1_555 121.9(8) n
    C6 C5A C9A 1_555 . 1_555 119.5(8) n
    C5A C6 C7 1_555 . 1_555 119.7(8) n
    C6 C7 C8 1_555 . 1_555 119.8(9) n
    C7 C8 C9 1_555 . 1_555 122.8(9) n
    C8 C9 C9A 1_555 . 1_555 118.2(8) n
    N10 C9A C5A 1_555 . 1_555 117.3(8) n
    N10 C9A C9 1_555 . 1_555 122.7(8) n
    C5A C9A C9 1_555 . 1_555 120.0(8) n
    N1 C10A N10 1_555 . 1_555 116.6(8) n
    N1 C10A C4A 1_555 . 1_555 126.4(7) n
    N10 C10A C4A 1_555 . 1_555 117.0(7) n
    C2 N3 H1N3 1_555 . 1_555 117 n
    C4 N3 H1N3 1_555 . 1_555 117 n
    C5A C6 H1C6 1_555 . 1_555 120 n
    C7 C6 H1C6 1_555 . 1_555 120 n
    C6 C7 H1C7 1_555 . 1_555 120 n
    C8 C7 H1C7 1_555 . 1_555 120 n
    C7 C8 H1C8 1_555 . 1_555 118 n
    C9 C8 H1C8 1_555 . 1_555 119 n
    C8 C9 H1C9 1_555 . 1_555 121 n
    C9A C9 H1C9 1_555 . 1_555 121 n
    N10 C14 H1C14 1_555 . 1_555 110 n
    N10 C14 H2C14 1_555 . 1_555 110 n
    N10 C14 H3C14 1_555 . 1_555 109 n
    H1C14 C14 H2C14 1_555 . 1_555 110 n
    H1C14 C14 H3C14 1_555 . 1_555 109 n
loop_
    _geom_hbond_atom_site_label_D
    _geom_hbond_atom_site_label_H
    _geom_hbond_atom_site_label_A
    _geom_hbond_site_symmetry_A
    _geom_hbond_distance_DH
    _geom_hbond_distance_HA
    _geom_hbond_distance_DA
    _geom_hbond_angle_DHA
    _geom_hbond_publ_flag
    N3 H1N3 O11 3_558 0.86 1.92 2.764(14) 166 yes
    C14 H2C14 O12 2_557 0.95 2.63 3.097(16) 111 yes
    C14 H1C14 O13 2_556 0.95 2.33 3.194(17) 151 yes
