# Supplementary material for: 10-Methyl­isoalloxazine 5-oxide from synchrotron powder diffraction data
Source: Acta Crystallogr Sect E Struct Rep Online. 2010 Nov 27;66(Pt 12):o3350–1. doi: 10.1107/S1600536810048932 (PMC3011510; doi:10.1107/S1600536810048932)
Supplement: Supplementary file 2 [file e-66-o3350-Isup2.rtv]

data_I

_pd_meas_2theta_range_min              4.0
_pd_meas_2theta_range_max              36.5
_pd_meas_2theta_range_inc              0.01
_pd_proc_2theta_range_min              4.0
_pd_proc_2theta_range_max              36.5
_pd_proc_2theta_range_inc              0.01

loop_
      _pd_meas_counts_total
      _pd_proc_ls_weight
      _pd_proc_intensity_bkg_calc
      _pd_calc_intensity_total
  1388.0     0.000720     1318.77783   1326.11328
  1386.0     0.000722     1319.96741   1327.44678
  1375.0     0.000727     1320.86218   1328.48975
  1308.0     0.000765     1321.47449   1329.25464
  1341.0     0.000746     1321.81714   1329.75464
  1320.0     0.000758     1321.90149   1330.00110
  1350.0     0.000741     1321.73914   1330.00586
  1299.0     0.000770     1321.34192   1329.78101
  1327.0     0.000754     1320.72021   1329.33704
  1279.0     0.000782     1319.88464   1328.68494
  1348.0     0.000742     1318.84607   1327.83582
  1321.0     0.000757     1317.61377   1326.79907
  1316.0     0.000760     1316.19812   1325.58545
  1390.0     0.000719     1314.60767   1324.20374
  1222.0     0.000818     1312.85229   1322.66418
  1296.0     0.000772     1310.94067   1320.97571
  1319.0     0.000758     1308.88147   1319.14746
  1278.0     0.000782     1306.68262   1317.18750
  1317.0     0.000759     1304.35242   1315.10474
  1311.0     0.000763     1301.89880   1312.90735
  1274.0     0.000785     1299.32971   1310.60376
  1306.0     0.000766     1296.65100   1308.20032
  1305.0     0.000766     1293.87109   1305.70581
  1284.0     0.000779     1290.99646   1303.12732
  1326.0     0.000754     1288.03333   1300.47156
  1254.0     0.000797     1284.98865   1297.74609
  1288.0     0.000776     1281.86829   1294.95752
  1259.0     0.000794     1278.67859   1292.11255
  1376.0     0.000727     1275.42493   1289.21753
  1273.0     0.000786     1272.11292   1286.27869
  1308.0     0.000765     1268.74805   1283.30237
  1259.0     0.000794     1265.33545   1280.29456
  1241.0     0.000806     1261.88000   1277.26099
  1231.0     0.000812     1258.38623   1274.20715
  1245.0     0.000803     1254.85962   1271.13965
  1294.0     0.000773     1251.30420   1268.06372
  1231.0     0.000812     1247.72388   1264.98425
  1257.0     0.000796     1244.12329   1261.90735
  1202.0     0.000832     1240.50610   1258.83813
  1273.0     0.000786     1236.87634   1255.78198
  1275.0     0.000784     1233.23718   1252.74390
  1260.0     0.000794     1229.59302   1249.72986
  1294.0     0.000773     1225.94653   1246.74463
  1222.0     0.000818     1222.30090   1243.79321
  1258.0     0.000795     1218.65955   1240.88159
  1179.0     0.000848     1215.02454   1238.01404
  1233.0     0.000811     1211.40002   1235.19751
  1184.0     0.000845     1207.78809   1232.43701
  1239.0     0.000807     1204.19080   1229.73755
  1226.0     0.000816     1200.61182   1227.10645
  1255.0     0.000797     1197.05212   1224.54846
  1240.0     0.000806     1193.51465   1222.07056
  1265.0     0.000791     1190.00122   1219.67920
  1212.0     0.000825     1186.51404   1217.38159
  1285.0     0.000778     1183.05530   1215.18542
  1279.0     0.000782     1179.62622   1213.09802
  1245.0     0.000803     1176.22864   1211.12805
  1195.0     0.000837     1172.86377   1209.28418
  1201.0     0.000833     1169.53442   1207.57751
  1190.0     0.000840     1166.24036   1206.01709
  1219.0     0.000820     1162.98425   1204.61597
  1208.0     0.000828     1159.76611   1203.38586
  1220.0     0.000820     1156.58789   1202.34155
  1210.0     0.000826     1153.45081   1201.49915
  1237.0     0.000808     1150.35559   1200.87573
  1141.0     0.000876     1147.30249   1200.49036
  1198.0     0.000835     1144.29346   1200.36633
  1259.0     0.000794     1141.32886   1200.52832
  1218.0     0.000821     1138.40906   1201.00427
  1204.0     0.000831     1135.53516   1201.82739
  1191.0     0.000840     1132.70776   1203.03491
  1193.0     0.000838     1129.92676   1204.66919
  1285.0     0.000778     1127.19336   1206.78088
  1261.0     0.000793     1124.50708   1209.42737
  1255.0     0.000797     1121.86938   1212.67773
  1217.0     0.000822     1119.27979   1216.61182
  1242.0     0.000805     1116.73865   1221.32471
  1261.0     0.000793     1114.24646   1226.93054
  1256.0     0.000796     1111.80286   1233.56543
  1223.0     0.000818     1109.40869   1241.39539
  1169.0     0.000855     1107.06311   1250.62134
  1308.0     0.000765     1104.76709   1261.49243
  1304.0     0.000767     1102.51929   1274.31580
  1315.0     0.000760     1100.32104   1289.47913
  1354.0     0.000739     1098.17102   1307.47168
  1321.0     0.000757     1096.07007   1328.92334
  1366.0     0.000732     1094.01709   1354.65234
  1352.0     0.000740     1092.01282   1385.74634
  1445.0     0.000692     1090.05664   1423.70129
  1466.0     0.000682     1088.14807   1470.75964
  1528.0     0.000654     1086.28662   1530.88281
  1673.0     0.000598     1084.47229   1612.59717
  1775.0     0.000563     1082.70471   1736.26782
  2122.0     0.000471     1080.98352   1949.10303
  2559.0     0.000391     1079.30811   2348.02808
  3437.0     0.0002910    1077.67810   3100.35059
  4604.0     0.0002172    1076.09326   4439.27197
  6452.0     0.0001550    1074.55273   6611.37256
  9003.0     0.0001111    1073.05591   9774.84863
  12822.0    0.0000780    1071.60315   13877.83594
  17867.0    0.0000560    1070.19275   18608.51367
  23982.0    0.0000417    1068.82495   23490.70703
  30686.0    0.00003259   1067.49939   27944.37695
  34992.0    0.00002858   1066.21399   31227.49805
  35551.0    0.00002813   1064.96997   32449.42773
  31441.0    0.00003181   1063.76563   30836.96875
  25333.0    0.0000395    1062.60083   26339.61133
  18216.0    0.0000549    1061.47437   20119.53906
  11926.0    0.0000839    1060.38635   13911.18848
  7302.0     0.0001369    1059.33545   8928.21973
  4709.0     0.0002124    1058.32129   5557.88379
  3228.0     0.0003098    1057.34387   3587.59521
  2420.0     0.000413     1056.40125   2561.38940
  2058.0     0.000486     1055.49329   2058.19775
  1770.0     0.000565     1054.61938   1803.67566
  1590.0     0.000629     1053.77856   1657.32300
  1500.0     0.000667     1052.97070   1558.94385
  1362.0     0.000734     1052.19458   1485.22925
  1339.0     0.000747     1051.44958   1426.89026
  1314.0     0.000761     1050.73535   1379.48035
  1290.0     0.000775     1050.05066   1340.33264
  1188.0     0.000842     1049.39490   1307.61145
  1293.0     0.000773     1048.76733   1279.97473
  1269.0     0.000788     1048.16785   1256.41516
  1227.0     0.000815     1047.59497   1236.16260
  1153.0     0.000867     1047.04822   1218.62158
  1160.0     0.000862     1046.52649   1203.32446
  1185.0     0.000844     1046.03015   1189.90259
  1127.0     0.000887     1045.55750   1178.05823
  1181.0     0.000847     1045.10828   1167.55237
  1149.0     0.000870     1044.68201   1158.18945
  1153.0     0.000867     1044.27698   1151.15771
  1155.0     0.000866     1043.89355   1143.64197
  1154.0     0.000867     1043.53040   1136.86426
  1130.0     0.000885     1043.18701   1130.73145
  1147.0     0.000872     1042.86316   1125.16516
  1166.0     0.000858     1042.55725   1120.09766
  1214.0     0.000824     1042.26917   1115.47205
  1178.0     0.000849     1041.99878   1111.23999
  1148.0     0.000871     1041.74426   1107.35803
  1213.0     0.000824     1041.50574   1103.78992
  1215.0     0.000823     1041.28247   1100.50378
  1154.0     0.000867     1041.07361   1097.47156
  1128.0     0.000887     1040.87830   1094.66846
  1163.0     0.000860     1040.69653   1092.07373
  1107.0     0.000903     1040.52698   1089.66711
  1100.0     0.000909     1040.36975   1087.43274
  1054.0     0.000949     1040.22363   1085.35474
  1060.0     0.000943     1040.08850   1083.42053
  1062.0     0.000942     1039.96350   1081.61731
  1030.0     0.000971     1039.84827   1079.93481
  1152.0     0.000868     1039.74170   1078.36267
  1051.0     0.000951     1039.64368   1076.89270
  1113.0     0.000898     1039.55359   1075.51672
  1127.0     0.000887     1039.47083   1074.22754
  1098.0     0.000911     1039.39514   1073.01880
  1130.0     0.000885     1039.32520   1071.88379
  1061.0     0.000943     1039.26123   1070.81787
  1061.0     0.000943     1039.20264   1069.81580
  1091.0     0.000917     1039.14868   1068.87305
  1072.0     0.000933     1039.09912   1067.98535
  1125.0     0.000889     1039.05334   1067.14868
  1099.0     0.000910     1039.01062   1066.35938
  1140.0     0.000877     1038.97070   1065.61426
  1160.0     0.000862     1038.93335   1064.91052
  1126.0     0.000888     1038.89783   1064.24512
  1150.0     0.000870     1038.86414   1063.61572
  1116.0     0.000896     1038.83093   1063.01892
  1083.0     0.000923     1038.79858   1062.45325
  1075.0     0.000930     1038.76697   1061.91699
  1042.0     0.000960     1038.73450   1061.40698
  1035.0     0.000966     1038.70190   1060.92236
  1063.0     0.000941     1038.66833   1060.46094
  1052.0     0.000951     1038.63354   1060.02124
  1052.0     0.000951     1038.59717   1059.60181
  1085.0     0.000922     1038.55872   1059.20093
  1023.0     0.000978     1038.51794   1058.81750
  1020.0     0.000980     1038.47461   1058.45032
  1011.0     0.000989     1038.42810   1058.09778
  1039.0     0.000962     1038.37878   1057.75977
  996.0      0.001004     1038.32544   1057.43408
  1096.0     0.000912     1038.26855   1057.15991
  1014.0     0.000986     1038.20740   1056.85754
  1024.0     0.000977     1038.14221   1056.56567
  1095.0     0.000913     1038.07190   1056.28271
  1052.0     0.000951     1037.99719   1056.00879
  1058.0     0.000945     1037.91711   1055.74231
  1043.0     0.000959     1037.83142   1055.48303
  1023.0     0.000978     1037.74060   1055.23071
  996.0      0.001004     1037.64380   1054.98425
  1083.0     0.000923     1037.54065   1054.74280
  1075.0     0.000930     1037.43176   1054.50684
  1052.0     0.000951     1037.31653   1054.27539
  1019.0     0.000981     1037.19434   1054.04773
  1065.0     0.000939     1037.06555   1053.82361
  994.0      0.001006     1036.93042   1053.60339
  1085.0     0.000922     1036.78784   1053.38586
  1027.0     0.000974     1036.63818   1053.17102
  1048.0     0.000954     1036.48120   1052.95850
  1039.0     0.000962     1036.31653   1052.74780
  1021.0     0.000979     1036.14490   1052.53955
  1091.0     0.000917     1035.96545   1052.33289
  1034.0     0.000967     1035.77795   1052.12732
  1023.0     0.000978     1035.58289   1051.92371
  997.0      0.001003     1035.37988   1051.72119
  1059.0     0.000944     1035.16858   1051.51941
  1040.0     0.000962     1034.94983   1051.31958
  1020.0     0.000980     1034.72229   1051.12012
  1012.0     0.000988     1034.48718   1050.92236
  1051.0     0.000951     1034.24365   1050.72534
  990.0      0.001010     1033.99170   1050.52942
  1029.0     0.000972     1033.73169   1050.33496
  1044.0     0.000958     1033.46313   1050.14136
  1001.0     0.000999     1033.18652   1049.94958
  1031.0     0.000970     1032.90137   1049.75903
  1003.0     0.000997     1032.60791   1049.57043
  1026.0     0.000975     1032.30627   1049.38367
  1045.0     0.000957     1031.99609   1049.19897
  1047.0     0.000955     1031.67761   1049.01660
  1031.0     0.000970     1031.35107   1048.83728
  1024.0     0.000977     1031.01599   1048.66064
  1067.0     0.000937     1030.67285   1048.48767
  981.0      0.001019     1030.32129   1050.81860
  997.0      0.001003     1029.96204   1050.68408
  1025.0     0.000976     1029.59412   1050.55432
  1000.0     0.001000     1029.21851   1050.43066
  1061.0     0.000943     1028.83521   1050.31372
  947.0      0.001056     1028.44324   1050.20288
  1039.0     0.000962     1028.04407   1050.10034
  1022.0     0.000978     1027.63684   1050.00574
  954.0      0.001048     1027.22205   1049.92053
  1003.0     0.000997     1026.79980   1049.84521
  983.0      0.001017     1026.36975   1049.78052
  1022.0     0.000978     1025.93225   1049.72729
  1056.0     0.000947     1025.48779   1049.68750
  1011.0     0.000989     1025.03589   1049.66125
  1079.0     0.000927     1024.57690   1049.65027
  1048.0     0.000954     1024.11108   1049.65576
  1073.0     0.000932     1023.63831   1049.67908
  1058.0     0.000945     1023.15894   1049.72192
  1010.0     0.000990     1022.67279   1049.78564
  1096.0     0.000912     1022.18042   1049.87219
  999.0      0.001001     1021.68134   1049.98340
  1107.0     0.000903     1021.17633   1050.12158
  1045.0     0.000957     1020.66504   1050.28845
  1148.0     0.000871     1020.14789   1050.48718
  1175.0     0.000851     1019.62500   1050.72009
  1101.0     0.000908     1019.09644   1050.99011
  1148.0     0.000871     1018.56244   1051.30078
  1161.0     0.000861     1018.02289   1051.65491
  1155.0     0.000866     1017.47821   1052.05701
  1196.0     0.000836     1016.92889   1052.51147
  1219.0     0.000820     1016.37439   1053.02258
  1187.0     0.000842     1015.81537   1053.59570
  1154.0     0.000867     1015.25159   1054.23645
  1150.0     0.000870     1014.68353   1054.95129
  1067.0     0.000937     1014.11139   1055.74744
  1105.0     0.000905     1013.53510   1056.63293
  1128.0     0.000887     1012.95496   1057.61670
  1053.0     0.000950     1012.37134   1058.70874
  1094.0     0.000914     1011.78412   1059.92041
  1099.0     0.000910     1011.19354   1061.26477
  1061.0     0.000943     1010.59991   1062.75598
  1074.0     0.000931     1010.00330   1064.41101
  1089.0     0.000918     1009.40393   1066.24902
  1036.0     0.000965     1008.80219   1068.29211
  1074.0     0.000931     1008.19775   1070.56494
  1104.0     0.000906     1007.59119   1073.09753
  1106.0     0.000904     1006.98279   1075.92444
  1069.0     0.000935     1006.37213   1079.08521
  1086.0     0.000921     1005.76044   1079.79749
  1126.0     0.000888     1005.14691   1083.81201
  1097.0     0.000912     1004.53210   1088.33191
  1111.0     0.000900     1003.91644   1093.43787
  1122.0     0.000891     1003.29987   1099.22815
  1098.0     0.000911     1002.68256   1105.82288
  1115.0     0.000897     1002.06482   1113.36963
  1092.0     0.000916     1001.44653   1122.05212
  1132.0     0.000883     1000.82837   1132.10388
  1095.0     0.000913     1000.21033   1143.82727
  1234.0     0.000810     999.59259    1157.64075
  1272.0     0.000786     998.97504    1174.18652
  1236.0     0.000809     998.35858    1194.61230
  1320.0     0.000758     997.74286    1221.24695
  1320.0     0.000758     997.12787    1259.09753
  1415.0     0.000707     996.51453    1318.73438
  1513.0     0.000661     995.90228    1421.01428
  1762.0     0.000568     995.29187    1603.29077
  1993.0     0.000502     994.68329    1925.01086
  2698.0     0.000371     994.07648    2468.35181
  3257.0     0.0003070    993.47217    3328.17041
  4532.0     0.0002207    992.87012    4586.84961
  6130.0     0.0001631    992.27057    6274.37109
  8064.0     0.0001240    991.67395    8321.10547
  10405.0    0.0000961    991.08014    10522.40723
  12418.0    0.0000805    990.48950    12550.55078
  13791.0    0.0000725    989.90228    14031.10840
  14400.0    0.0000694    989.31830    14642.92773
  14203.0    0.0000704    988.73840    14213.27344
  12978.0    0.0000771    988.16199    12804.39648
  10871.0    0.0000920    987.58954    10731.07617
  8343.0     0.0001199    987.02179    8432.98926
  6169.0     0.0001621    986.45813    6293.80078
  4175.0     0.0002395    985.89899    4547.13818
  2830.0     0.000353     985.34448    3271.14575
  2162.0     0.000463     984.79498    2428.03589
  1746.0     0.000573     984.25073    1919.92188
  1522.0     0.000657     983.71155    1638.56018
  1379.0     0.000725     983.17780    1495.55750
  1382.0     0.000724     982.64972    1432.25354
  1371.0     0.000729     982.12738    1416.65906
  1347.0     0.000742     981.61084    1435.83801
  1305.0     0.000766     981.10040    1489.00110
  1404.0     0.000712     980.59625    1583.05298
  1580.0     0.000633     980.09869    1730.27869
  1845.0     0.000542     979.60754    1947.16821
  2036.0     0.000491     979.12286    2253.49219
  2590.0     0.000386     978.64539    2671.00903
  3184.0     0.0003141    978.17450    3221.46680
  4043.0     0.0002473    977.71130    3923.79907
  5194.0     0.0001925    977.25500    4790.60986
  6534.0     0.0001530    976.80621    5824.29443
  7640.0     0.0001309    976.36511    7013.29688
  9142.0     0.0001094    975.93152    8329.17676
  10452.0    0.0000957    975.50604    9725.13379
  11650.0    0.0000858    975.08820    11136.60059
  12810.0    0.0000781    974.67902    12484.37500
  13704.0    0.0000730    974.27771    13680.57422
  14122.0    0.0000708    973.88501    14637.32227
  14452.0    0.0000692    973.50067    15277.37695
  14958.0    0.0000669    973.12500    15545.00293
  14927.0    0.0000670    972.75818    15414.97656
  14800.0    0.0000676    972.40045    14897.50195
  13956.0    0.0000717    972.05127    14037.10938
  13293.0    0.0000752    971.71136    12905.24219
  12121.0    0.0000825    971.38098    11588.78516
  10681.0    0.0000936    971.05951    10178.09375
  9243.0     0.0001082    970.74799    8757.18262
  7394.0     0.0001352    970.44574    7396.83838
  5970.0     0.0001675    970.15314    6150.65430
  4937.0     0.0002026    969.87048    5053.57324
  3935.0     0.0002541    969.59747    4122.66699
  3113.0     0.0003212    969.33466    3359.63232
  2651.0     0.000377     969.08191    2754.37524
  2178.0     0.000459     968.83936    2288.99536
  1822.0     0.000549     968.60693    1941.55945
  1528.0     0.000654     968.38483    1689.23792
  1474.0     0.000678     968.17328    1510.57239
  1353.0     0.000739     967.97217    1386.86340
  1291.0     0.000775     967.78204    1302.78418
  1287.0     0.000777     967.60205    1246.41565
  1217.0     0.000822     967.43317    1208.91577
  1264.0     0.000791     967.27496    1183.99756
  1146.0     0.000873     967.12756    1167.36438
  1184.0     0.000845     966.99152    1156.18726
  1140.0     0.000877     966.86658    1148.66602
  1133.0     0.000883     966.75226    1143.69385
  1143.0     0.000875     966.64966    1140.61584
  1067.0     0.000937     966.55804    1139.05920
  1143.0     0.000875     966.47766    1138.82959
  1082.0     0.000924     966.40875    1139.84229
  1153.0     0.000867     966.35114    1142.08569
  1089.0     0.000918     966.30524    1145.59985
  1178.0     0.000849     966.27063    1150.46814
  1137.0     0.000880     966.24768    1156.81653
  1112.0     0.000899     966.23621    1164.81580
  1162.0     0.000861     966.23676    1174.69214
  1145.0     0.000873     966.24872    1186.73730
  1210.0     0.000826     966.27264    1201.33020
  1200.0     0.000833     966.30798    1218.96033
  1304.0     0.000767     966.35547    1240.26770
  1285.0     0.000778     966.41492    1266.09448
  1316.0     0.000760     966.48590    1297.57153
  1385.0     0.000722     966.56909    1336.28223
  1439.0     0.000695     966.66425    1384.66394
  1541.0     0.000649     966.77112    1447.18774
  1687.0     0.000593     966.88989    1533.77356
  1907.0     0.000524     967.02106    1668.49695
  2116.0     0.000473     967.16394    1907.87585
  2670.0     0.000375     967.31915    2370.41724
  3321.0     0.0003011    967.48608    3268.01978
  4793.0     0.0002086    967.66528    4911.19824
  7109.0     0.0001407    967.85645    7647.57422
  10580.0    0.0000945    968.05988    11705.66992
  15928.0    0.0000628    968.27557    16956.76367
  22467.0    0.0000445    968.50317    22693.84375
  28516.0    0.00003507   968.74261    27685.89453
  32186.0    0.00003107   968.99457    30588.60742
  31677.0    0.00003157   969.25867    30411.25977
  27187.0    0.0000368    969.53455    27011.33008
  20271.0    0.0000493    969.82251    21431.25391
  13681.0    0.0000731    970.12286    15366.10352
  9007.0     0.0001110    970.43506    10158.81836
  5640.0     0.0001773    970.75952    6399.83740
  3813.0     0.0002623    971.09601    4054.41846
  2805.0     0.000357     971.44446    2761.39404
  2213.0     0.000452     971.80505    2110.86938
  1858.0     0.000538     972.17773    1795.80334
  1662.0     0.000602     972.56219    1638.43127
  1541.0     0.000649     972.95911    1554.19312
  1524.0     0.000656     973.36749    1508.35754
  1559.0     0.000641     973.78809    1487.50452
  1543.0     0.000648     974.22058    1485.68286
  1546.0     0.000647     974.66486    1498.92322
  1583.0     0.000632     975.12103    1523.31104
  1572.0     0.000636     975.58917    1554.37573
  1583.0     0.000632     976.06897    1587.02148
  1602.0     0.000624     976.56055    1615.79297
  1514.0     0.000661     977.06403    1635.41479
  1612.0     0.000620     977.57935    1641.50879
  1598.0     0.000626     978.10596    1631.31934
  1527.0     0.000655     978.64441    1604.23938
  1516.0     0.000660     979.19458    1561.92261
  1515.0     0.000660     979.75623    1507.86963
  1421.0     0.000704     980.32941    1446.61475
  1380.0     0.000725     980.91388    1382.85291
  1275.0     0.000784     981.51031    1320.78333
  1270.0     0.000787     982.11780    1263.61987
  1193.0     0.000838     982.73657    1213.51929
  1103.0     0.000907     983.36664    1171.51367
  1056.0     0.000947     984.00812    1137.68079
  1097.0     0.000912     984.66052    1111.39185
  1097.0     0.000912     985.32452    1091.58838
  1067.0     0.000937     985.99915    1077.03455
  1033.0     0.000968     986.68512    1066.51648
  1066.0     0.000938     987.38220    1058.96375
  1117.0     0.000895     988.09009    1053.50928
  1019.0     0.000981     988.80908    1049.49756
  994.0      0.001006     989.53882    1046.46045
  1085.0     0.000922     990.27911    1044.08032
  1113.0     0.000898     991.03040    1042.15112
  1028.0     0.000973     991.79218    1040.54199
  1080.0     0.000926     992.56464    1039.17249
  1038.0     0.000963     993.34772    1037.99268
  1087.0     0.000920     994.14105    1036.97583
  1107.0     0.000903     994.94537    1036.09094
  1037.0     0.000964     995.75958    1035.32727
  1046.0     0.000956     996.58447    1034.67358
  1127.0     0.000887     997.41931    1034.12024
  1070.0     0.000935     998.26416    1033.65918
  1070.0     0.000935     999.11945    1033.28381
  1047.0     0.000955     999.98492    1032.98767
  1028.0     0.000973     1000.86011   1032.76514
  1069.0     0.000935     1001.74548   1032.61157
  1049.0     0.000953     1002.64038   1032.52222
  1107.0     0.000903     1003.54529   1032.49329
  1051.0     0.000951     1004.46002   1032.52100
  1020.0     0.000980     1005.38434   1032.60205
  1035.0     0.000966     1006.31812   1032.73315
  1052.0     0.000951     1007.26135   1032.91162
  1008.0     0.000992     1008.21436   1033.13562
  1013.0     0.000987     1009.17664   1033.40161
  990.0      0.001010     1010.14832   1033.70837
  1058.0     0.000945     1011.12891   1034.05310
  1052.0     0.000951     1012.11920   1034.43518
  1058.0     0.000945     1013.11829   1034.85168
  1106.0     0.000904     1014.12634   1035.30139
  1092.0     0.000916     1015.14343   1035.78308
  994.0      0.001006     1016.16949   1036.29541
  1076.0     0.000929     1017.20447   1036.83679
  1095.0     0.000913     1018.24799   1037.40613
  1088.0     0.000919     1019.30035   1038.00256
  1009.0     0.000991     1020.36108   1038.62463
  1036.0     0.000965     1021.43066   1039.27197
  1061.0     0.000943     1022.50891   1039.94348
  1097.0     0.000912     1023.59521   1040.63770
  1058.0     0.000945     1024.68994   1041.35449
  1011.0     0.000989     1025.79309   1042.09290
  1047.0     0.000955     1026.90405   1042.85181
  1026.0     0.000975     1028.02344   1043.63135
  1057.0     0.000946     1029.15100   1044.43042
  1052.0     0.000951     1030.28625   1045.24829
  1067.0     0.000937     1031.42969   1046.08472
  1037.0     0.000964     1032.58044   1046.93860
  1063.0     0.000941     1033.73950   1047.81030
  1022.0     0.000978     1034.90588   1048.69824
  1052.0     0.000951     1036.08057   1049.60339
  1015.0     0.000985     1037.26221   1050.52380
  974.0      0.001027     1038.45142   1051.45996
  1035.0     0.000966     1039.64819   1052.41113
  1032.0     0.000969     1040.85217   1053.37708
  1043.0     0.000959     1042.06372   1054.35742
  1092.0     0.000916     1043.28198   1055.35132
  1077.0     0.000929     1044.50793   1056.35962
  1028.0     0.000973     1045.74060   1057.38074
  1082.0     0.000924     1046.98071   1058.41516
  1056.0     0.000947     1048.22729   1059.46204
  1084.0     0.000923     1049.48096   1060.52136
  1036.0     0.000965     1050.74182   1061.59351
  1098.0     0.000911     1052.00903   1062.74646
  1095.0     0.000913     1053.28247   1063.84167
  1032.0     0.000969     1054.56311   1064.94873
  1049.0     0.000953     1055.85046   1066.19019
  1067.0     0.000937     1057.14404   1067.32043
  1031.0     0.000970     1058.44397   1068.46179
  1044.0     0.000958     1059.75037   1069.61316
  1032.0     0.000969     1061.06311   1070.77551
  1083.0     0.000923     1062.38232   1071.94775
  1055.0     0.000948     1063.70703   1073.12952
  1143.0     0.000875     1065.03845   1074.32153
  1129.0     0.000886     1066.37549   1075.52271
  1051.0     0.000951     1067.71875   1076.73352
  1102.0     0.000907     1069.06812   1077.95374
  1094.0     0.000914     1070.42310   1079.18250
  1083.0     0.000923     1071.78406   1080.42078
  1128.0     0.000887     1073.15088   1081.66760
  1094.0     0.000914     1074.52307   1082.92310
  1095.0     0.000913     1075.90137   1084.18701
  1115.0     0.000897     1077.28491   1085.45898
  1119.0     0.000894     1078.67432   1086.73975
  1170.0     0.000855     1080.06873   1088.02783
  1181.0     0.000847     1081.46912   1089.32458
  1117.0     0.000895     1082.87463   1090.62878
  1111.0     0.000900     1084.28528   1091.94031
  1081.0     0.000925     1085.70142   1093.26050
  1164.0     0.000859     1087.12292   1094.58765
  1100.0     0.000909     1088.54919   1095.92188
  1099.0     0.000910     1089.98120   1097.26367
  1110.0     0.000901     1091.41748   1098.61194
  1075.0     0.000930     1092.85925   1099.96777
  1098.0     0.000911     1094.30640   1101.33093
  1099.0     0.000910     1095.75818   1102.70081
  1116.0     0.000896     1097.21460   1104.07678
  1191.0     0.000840     1098.67603   1105.45996
  1097.0     0.000912     1100.14209   1106.84924
  1013.0     0.000987     1101.61304   1108.24548
  1098.0     0.000911     1103.08887   1109.64832
  1122.0     0.000891     1104.56934   1111.05737
  1129.0     0.000886     1106.05432   1112.47241
  1141.0     0.000876     1107.54407   1113.89392
  1051.0     0.000951     1109.03784   1115.32117
  1083.0     0.000923     1110.53662   1116.75464
  1098.0     0.000911     1112.03979   1118.19434
  1113.0     0.000898     1113.54736   1119.63977
  1105.0     0.000905     1115.05957   1121.09131
  1162.0     0.000861     1116.57568   1122.54822
  1067.0     0.000937     1118.09644   1124.01123
  1146.0     0.000873     1119.62170   1125.48010
  1145.0     0.000873     1121.15088   1126.95410
  1095.0     0.000913     1122.68396   1128.43335
  1119.0     0.000894     1124.22156   1129.91870
  1135.0     0.000881     1125.76367   1131.40991
  1111.0     0.000900     1127.30981   1132.90625
  1080.0     0.000926     1128.85999   1134.40784
  1141.0     0.000876     1130.41394   1135.91479
  1154.0     0.000867     1131.97241   1137.42749
  1114.0     0.000898     1133.53455   1138.94482
  1151.0     0.000869     1135.10120   1140.63586
  1103.0     0.000907     1136.67139   1142.16553
  1080.0     0.000926     1138.24573   1143.70068
  1175.0     0.000851     1139.82373   1145.24109
  1137.0     0.000880     1141.40613   1146.78687
  1113.0     0.000898     1142.99207   1148.33777
  1159.0     0.000863     1144.58179   1149.89319
  1138.0     0.000879     1146.17554   1151.45459
  1157.0     0.000864     1147.77319   1153.02087
  1159.0     0.000863     1149.37427   1154.59192
  1158.0     0.000864     1150.97949   1156.69568
  1154.0     0.000867     1152.58813   1156.43872
  1156.0     0.000865     1154.20105   1158.04663
  1089.0     0.000918     1155.81775   1159.65991
  1163.0     0.000860     1157.43750   1161.27759
  1149.0     0.000870     1159.06140   1162.90088
  1202.0     0.000832     1160.68909   1164.52942
  1150.0     0.000870     1162.32031   1166.16284
  1172.0     0.000853     1163.95520   1167.80176
  1100.0     0.000909     1165.59399   1169.44629
  1170.0     0.000855     1167.23633   1171.09595
  1156.0     0.000865     1168.88220   1172.75098
  1183.0     0.000845     1170.53198   1174.41211
  1140.0     0.000877     1172.18494   1176.07825
  1144.0     0.000874     1173.84216   1177.75085
  1208.0     0.000828     1175.50305   1179.42957
  1197.0     0.000835     1177.16626   1181.11304
  1195.0     0.000837     1178.83459   1182.80457
  1150.0     0.000870     1180.50598   1184.50171
  1162.0     0.000861     1182.18091   1186.20569
  1133.0     0.000883     1183.85962   1187.91711
  1179.0     0.000848     1185.54150   1189.63525
  1205.0     0.000830     1187.22729   1191.36145
  1227.0     0.000815     1188.91675   1193.09583
  1258.0     0.000795     1190.60974   1194.83887
  1216.0     0.000822     1192.30652   1196.59131
  1215.0     0.000823     1194.00684   1198.35339
  1223.0     0.000818     1195.71069   1200.12659
  1224.0     0.000817     1197.41858   1201.91162
  1181.0     0.000847     1199.12903   1203.70825
  1165.0     0.000858     1200.84399   1205.52002
  1246.0     0.000803     1202.56238   1207.34753
  1186.0     0.000843     1204.28455   1209.19226
  1246.0     0.000803     1206.01025   1211.05737
  1256.0     0.000796     1207.73926   1212.94531
  1174.0     0.000852     1209.47217   1214.87476
  1198.0     0.000835     1211.20923   1216.82349
  1135.0     0.000881     1212.94922   1218.81311
  1138.0     0.000879     1214.69348   1220.86218
  1204.0     0.000831     1216.44116   1223.00293
  1233.0     0.000811     1218.19263   1225.30151
  1236.0     0.000809     1219.94763   1227.89087
  1188.0     0.000842     1221.70679   1231.01880
  1295.0     0.000772     1223.46948   1235.11682
  1202.0     0.000832     1225.23608   1240.87048
  1261.0     0.000793     1227.00598   1249.25623
  1264.0     0.000791     1228.78027   1261.49609
  1241.0     0.000806     1230.55811   1278.85608
  1303.0     0.000767     1232.33972   1302.27905
  1338.0     0.000747     1234.12512   1331.88049
  1348.0     0.000742     1235.91443   1366.44116
  1437.0     0.000696     1237.70728   1403.08960
  1528.0     0.000654     1239.50464   1437.38818
  1540.0     0.000649     1241.30542   1464.03479
  1498.0     0.000668     1243.11035   1478.22668
  1554.0     0.000644     1244.91907   1477.25488
  1550.0     0.000645     1246.73218   1461.63855
  1511.0     0.000662     1248.54895   1435.04004
  1413.0     0.000708     1250.36963   1402.81421
  1436.0     0.000696     1252.19421   1370.20020
  1375.0     0.000727     1254.02307   1341.18628
  1311.0     0.000763     1255.85608   1318.11609
  1307.0     0.000765     1257.69312   1301.81653
  1284.0     0.000779     1259.53418   1292.03516
  1295.0     0.000772     1261.37964   1287.97522
  1268.0     0.000789     1263.22864   1288.72876
  1340.0     0.000746     1265.08240   1293.48901
  1347.0     0.000742     1266.94019   1301.52051
  1237.0     0.000808     1268.80212   1311.99170
  1329.0     0.000752     1270.66809   1323.77551
  1359.0     0.000736     1272.53870   1335.36328
  1420.0     0.000704     1274.41333   1344.98633
  1348.0     0.000742     1276.29297   1350.99646
  1288.0     0.000776     1278.17603   1352.38086
  1284.0     0.000779     1280.06360   1349.17188
  1295.0     0.000772     1281.95605   1342.46667
  1319.0     0.000758     1283.85229   1333.95886
  1344.0     0.000744     1285.75366   1325.32336
  1272.0     0.000786     1287.65906   1317.81152
  1358.0     0.000736     1289.56909   1312.11780
  1278.0     0.000782     1291.48352   1308.42004
  1256.0     0.000796     1293.40283   1305.39673
  1289.0     0.000776     1295.32629   1304.92615
  1264.0     0.000791     1297.25452   1305.61218
  1347.0     0.000742     1299.18726   1306.78137
  1263.0     0.000792     1301.12451   1308.33325
  1366.0     0.000732     1303.06653   1310.10229
  1321.0     0.000757     1305.01343   1311.99402
  1259.0     0.000794     1306.96497   1313.95776
  1297.0     0.000771     1308.92151   1315.96997
  1358.0     0.000736     1310.88269   1318.01843
  1332.0     0.000751     1312.84851   1320.09802
  1360.0     0.000735     1314.81909   1322.20691
  1310.0     0.000763     1316.79492   1324.56140
  1325.0     0.000755     1318.77551   1326.72937
  1310.0     0.000763     1320.76074   1328.92627
  1320.0     0.000758     1322.75134   1331.15344
  1322.0     0.000756     1324.74634   1333.41101
  1330.0     0.000752     1326.74719   1335.70300
  1315.0     0.000760     1328.75244   1338.02930
  1303.0     0.000767     1330.76245   1340.39355
  1371.0     0.000729     1332.77820   1342.79980
  1374.0     0.000728     1334.79858   1345.25159
  1302.0     0.000768     1336.82471   1347.75452
  1338.0     0.000747     1338.85559   1350.31311
  1356.0     0.000737     1340.89136   1352.93579
  1329.0     0.000752     1342.93286   1355.63062
  1337.0     0.000748     1344.97937   1358.40759
  1352.0     0.000740     1347.03113   1361.27966
  1428.0     0.000700     1349.08826   1364.26257
  1386.0     0.000722     1351.15088   1367.37781
  1395.0     0.000717     1353.21802   1370.65320
  1410.0     0.000709     1355.29126   1374.13794
  1320.0     0.000758     1357.36987   1377.91492
  1385.0     0.000722     1359.45386   1382.14465
  1343.0     0.000745     1361.54285   1387.14453
  1399.0     0.000715     1363.63770   1393.53259
  1429.0     0.000700     1365.73828   1402.96509
  1380.0     0.000725     1367.84424   1416.42358
  1423.0     0.000703     1369.95544   1437.62903
  1462.0     0.000684     1372.07227   1471.49011
  1560.0     0.000641     1374.19482   1523.85706
  1660.0     0.000602     1376.32275   1602.02625
  1818.0     0.000550     1378.45679   1712.59766
  1911.0     0.000523     1380.59595   1859.43860
  2242.0     0.000446     1382.74084   2041.04260
  2332.0     0.000429     1384.89172   2248.20630
  2597.0     0.000385     1387.04797   2462.93481
  2688.0     0.000372     1389.21008   2659.45410
  2782.0     0.000359     1391.37781   2808.16724
  2716.0     0.000368     1393.55139   2882.79395
  2680.0     0.000373     1395.73108   2868.81445
  2455.0     0.000407     1397.91650   2769.20142
  2281.0     0.000438     1400.10718   2603.62720
  1924.0     0.000520     1402.30432   2401.03540
  1932.0     0.000518     1404.50708   2190.61206
  1759.0     0.000569     1406.71582   1995.67712
  1702.0     0.000588     1408.93018   1831.02124
  1665.0     0.000601     1411.15076   1702.79004
  1659.0     0.000603     1413.37695   1610.13074
  1579.0     0.000633     1415.60974   1547.76465
  1565.0     0.000639     1417.84766   1508.58374
  1585.0     0.000631     1420.09216   1485.61780
  1553.0     0.000644     1422.34265   1473.15686
  1511.0     0.000662     1424.59900   1467.08508
  1507.0     0.000664     1426.86121   1464.73877
  1488.0     0.000672     1429.12891   1464.54736
  1535.0     0.000651     1431.40356   1465.65503
  1456.0     0.000687     1433.68420   1467.60449
  1542.0     0.000649     1435.97058   1470.12915
  1538.0     0.000650     1438.26294   1473.02209
  1448.0     0.000691     1440.56152   1476.07605
  1524.0     0.000656     1442.86621   1479.07910
  1543.0     0.000648     1445.17737   1481.85474
  1484.0     0.000674     1447.49402   1484.31763
  1493.0     0.000670     1449.81677   1486.50818
  1485.0     0.000673     1452.14636   1488.57373
  1492.0     0.000670     1454.48157   1490.74243
  1560.0     0.000641     1456.82288   1493.09216
  1584.0     0.000631     1459.17004   1495.77881
  1516.0     0.000660     1461.52393   1498.86230
  1520.0     0.000658     1463.88354   1502.35718
  1592.0     0.000628     1466.24951   1506.25757
  1526.0     0.000655     1468.62170   1510.55518
  1553.0     0.000644     1471.00000   1515.25952
  1493.0     0.000670     1473.38440   1520.40735
  1595.0     0.000627     1475.77478   1526.07336
  1552.0     0.000644     1478.17126   1532.38660
  1568.0     0.000638     1480.57434   1539.76306
  1592.0     0.000628     1482.98340   1548.15234
  1661.0     0.000602     1485.39893   1558.36084
  1727.0     0.000579     1487.81982   1571.42627
  1627.0     0.000615     1490.24719   1589.10718
  1659.0     0.000603     1492.68115   1614.26807
  1712.0     0.000584     1495.12085   1651.31677
  1770.0     0.000565     1497.56604   1706.57996
  1739.0     0.000575     1500.01831   1788.37537
  2012.0     0.000497     1502.47632   1906.50793
  2055.0     0.000487     1504.94019   2070.98828
  2188.0     0.000457     1507.41040   2289.95972
  2435.0     0.000411     1509.88684   2567.18872
  2839.0     0.000352     1512.36926   2899.85327
  3216.0     0.0003109    1514.85791   3277.45313
  3684.0     0.0002714    1517.35217   3682.54004
  4085.0     0.0002448    1519.85229   4093.80151
  4364.0     0.0002291    1522.35901   4491.78809
  4782.0     0.0002091    1524.87170   4866.24609
  5253.0     0.0001904    1527.39014   5221.39355
  5754.0     0.0001738    1529.91455   5574.55713
  6209.0     0.0001611    1532.44470   5946.62158
  6901.0     0.0001449    1534.98157   6349.00244
  7251.0     0.0001379    1537.52368   6774.04102
  7765.0     0.0001288    1540.07166   7191.84766
  7732.0     0.0001293    1542.62598   7553.59277
  7815.0     0.0001280    1545.18591   7800.87939
  7744.0     0.0001291    1547.75183   7880.10791
  7436.0     0.0001345    1550.32324   7758.04785
  7006.0     0.0001427    1552.90076   7432.39014
  6592.0     0.0001517    1555.48401   6932.12598
  5932.0     0.0001686    1558.07288   6308.17529
  5231.0     0.0001912    1560.66724   5620.18945
  4639.0     0.0002156    1563.26794   4925.21924
  4051.0     0.0002469    1565.87402   4270.15820
  3593.0     0.0002783    1568.48547   3687.77197
  3122.0     0.0003203    1571.10242   3195.78198
  2696.0     0.000371     1573.72583   2798.50293
  2532.0     0.000395     1576.35413   2490.11450
  2332.0     0.000429     1578.98804   2258.58789
  2128.0     0.000470     1581.62720   2089.31372
  2040.0     0.000490     1584.27209   1967.81030
  1951.0     0.000513     1586.92261   1881.45764
  1886.0     0.000530     1589.57825   1820.16541
  1893.0     0.000528     1592.23938   1776.40698
  1865.0     0.000536     1594.90552   1744.85083
  1755.0     0.000570     1597.57739   1721.85510
  1741.0     0.000574     1600.25452   1704.96057
  1755.0     0.000570     1602.93628   1692.52197
  1624.0     0.000616     1605.62354   1683.40698
  1631.0     0.000613     1608.31616   1676.81140
  1683.0     0.000594     1611.01367   1672.14404
  1695.0     0.000590     1613.71594   1668.96008
  1667.0     0.000600     1616.42334   1666.91870
  1608.0     0.000622     1619.13574   1665.75684
  1580.0     0.000633     1621.85339   1665.27405
  1616.0     0.000619     1624.57568   1665.31506
  1678.0     0.000596     1627.30249   1665.76453
  1588.0     0.000630     1630.03430   1666.53613
  1658.0     0.000603     1632.77112   1667.56604
  1673.0     0.000598     1635.51233   1668.80444
  1561.0     0.000641     1638.25793   1670.21716
  1640.0     0.000610     1641.00854   1671.77771
  1657.0     0.000604     1643.76355   1673.46582
  1649.0     0.000606     1646.52332   1675.26563
  1722.0     0.000581     1649.28662   1677.16492
  1599.0     0.000625     1652.05505   1679.15540
  1646.0     0.000608     1654.82788   1681.22791
  1693.0     0.000591     1657.60474   1683.37695
  1713.0     0.000584     1660.38562   1685.59607
  1694.0     0.000590     1663.17102   1687.88232
  1608.0     0.000622     1665.95984   1690.22961
  1761.0     0.000568     1668.75342   1692.63672
  1608.0     0.000622     1671.55054   1695.09961
  1709.0     0.000585     1674.35193   1697.61694
  1670.0     0.000599     1677.15710   1700.18579
  1695.0     0.000590     1679.96619   1702.80530
  1732.0     0.000577     1682.77869   1705.47412
  1666.0     0.000600     1685.59485   1708.19116
  1784.0     0.000561     1688.41492   1710.95642
  1678.0     0.000596     1691.23804   1713.76953
  1641.0     0.000609     1694.06506   1716.63086
  1711.0     0.000584     1696.89526   1719.52588
  1640.0     0.000610     1699.72900   1722.48633
  1676.0     0.000597     1702.56604   1725.49756
  1676.0     0.000597     1705.40601   1728.77197
  1734.0     0.000577     1708.24915   1731.89392
  1736.0     0.000576     1711.09595   1735.07458
  1699.0     0.000589     1713.94519   1738.31641
  1737.0     0.000576     1716.79736   1741.62476
  1729.0     0.000578     1719.65234   1745.00403
  1737.0     0.000576     1722.51013   1748.46094
  1710.0     0.000585     1725.37085   1752.00256
  1763.0     0.000567     1728.23425   1755.63818
  1763.0     0.000567     1731.09973   1759.37720
  1755.0     0.000570     1733.96851   1763.23438
  1737.0     0.000576     1736.83911   1767.22485
  1772.0     0.000564     1739.71228   1771.37280
  1837.0     0.000544     1742.58752   1775.71057
  1905.0     0.000525     1745.46521   1780.29236
  1841.0     0.000543     1748.34497   1786.69641
  1888.0     0.000530     1751.22656   1792.12573
  1982.0     0.000505     1754.11011   1798.34875
  1910.0     0.000524     1756.99536   1805.89099
  1944.0     0.000514     1759.88293   1815.65759
  1974.0     0.000507     1762.77173   1829.13892
  2058.0     0.000486     1765.66248   1848.66748
  2057.0     0.000486     1768.55432   1877.67004
  2035.0     0.000491     1771.44775   1920.85205
  2117.0     0.000472     1774.34314   1984.15991
  2209.0     0.000453     1777.23914   2074.39526
  2286.0     0.000437     1780.13611   2198.34082
  2267.0     0.000441     1783.03491   2361.37183
  2596.0     0.000385     1785.93445   2565.67578
  2735.0     0.000366     1788.83508   2808.40356
  3180.0     0.0003145    1791.73621   3080.21143
  3384.0     0.0002955    1794.63818   3364.67285
  3736.0     0.0002677    1797.54102   3638.93408
  4012.0     0.0002493    1800.44458   3875.89209
  4271.0     0.0002341    1803.34790   4048.17798
  4227.0     0.0002366    1806.25244   4133.68408
  4150.0     0.0002410    1809.15686   4121.63379
  3907.0     0.0002560    1812.06165   4015.93213
  3687.0     0.0002712    1814.96619   3833.94556
  3380.0     0.0002959    1817.87109   3601.22998
  3007.0     0.0003326    1820.77637   3345.30981
  2849.0     0.000351     1823.68066   3091.11035
  2576.0     0.000388     1826.58533   2857.21240
  2478.0     0.000404     1829.48877   2655.92456
  2274.0     0.000440     1832.39282   2492.54956
  2285.0     0.000438     1835.29590   2366.79785
  2255.0     0.000443     1838.19824   2274.63354
  2193.0     0.000456     1841.09973   2210.27173
  2205.0     0.000454     1844.00037   2167.96777
  2309.0     0.000433     1846.90063   2143.38281
  2323.0     0.000430     1849.79993   2134.51050
  2254.0     0.000444     1852.69702   2142.19727
  2319.0     0.000431     1855.59375   2170.27612
  2435.0     0.000411     1858.48926   2225.20630
  2535.0     0.000394     1861.38293   2315.07251
  2821.0     0.000354     1864.27527   2447.76563
  2967.0     0.0003370    1867.16589   2628.40454
  3280.0     0.0003049    1870.05481   2856.38867
  3600.0     0.0002778    1872.94214   3122.81494
  3884.0     0.0002575    1875.82703   3409.20801
  3916.0     0.0002554    1878.71045   3688.33960
  4094.0     0.0002443    1881.59155   3927.71069
  4059.0     0.0002464    1884.46997   4096.04102
  4106.0     0.0002435    1887.34631   4172.02979
  3864.0     0.0002588    1890.22083   4151.78271
  3738.0     0.0002675    1893.09229   4049.68750
  3483.0     0.0002871    1895.96094   3890.72461
  3297.0     0.0003033    1898.82727   3699.10498
  3294.0     0.0003036    1901.69006   3490.66333
  3073.0     0.0003254    1904.55029   3273.10522
  2923.0     0.0003421    1907.40784   3052.74585
  2814.0     0.000355     1910.26184   2841.38501
  2678.0     0.000373     1913.11255   2656.37646
  2534.0     0.000395     1915.95972   2514.20142
  2494.0     0.000401     1918.80371   2425.59692
  2454.0     0.000407     1921.64453   2395.18286
  2485.0     0.000402     1924.48071   2423.55908
  2574.0     0.000389     1927.31348   2510.20630
  2701.0     0.000370     1930.14233   2656.00488
  2708.0     0.000369     1932.96729   2864.49390
  3136.0     0.0003189    1935.78796   3141.62769
  3319.0     0.0003013    1938.60413   3494.38281
  3849.0     0.0002598    1941.41675   3928.71948
  4421.0     0.0002262    1944.22449   4447.14160
  5201.0     0.0001923    1947.02734   5046.66553
  5819.0     0.0001719    1949.82568   5716.77881
  6542.0     0.0001529    1952.61987   6438.14600
  7189.0     0.0001391    1955.40857   7182.11377
  7969.0     0.0001255    1958.19226   7911.36084
  8543.0     0.0001171    1960.97107   8581.94824
  8944.0     0.0001118    1963.74426   9146.90820
  9040.0     0.0001106    1966.51294   9561.47363
  9225.0     0.0001084    1969.27551   9789.65918
  9315.0     0.0001074    1972.03271   9811.04395
  9291.0     0.0001076    1974.78418   9625.29883
  8927.0     0.0001120    1977.53015   9252.54004
  8616.0     0.0001161    1980.27039   8729.25488
  8220.0     0.0001217    1983.00378   8102.06250
  7813.0     0.0001280    1985.73206   7421.54785
  7340.0     0.0001362    1988.45386   6737.29541
  6586.0     0.0001518    1991.16956   6094.13525
  5926.0     0.0001687    1993.87817   5529.29932
  5591.0     0.0001789    1996.58093   5070.22168
  5048.0     0.0001981    1999.27698   4732.83203
  4784.0     0.0002090    2001.96619   4520.34521
  4609.0     0.0002170    2004.64868   4422.73340
  4527.0     0.0002209    2007.32385   4417.23584
  4674.0     0.0002139    2009.99219   4470.23682
  4559.0     0.0002193    2012.65344   4540.82227
  4468.0     0.0002238    2015.30737   4586.34375
  4439.0     0.0002253    2017.95374   4570.25488
  4445.0     0.0002250    2020.59314   4470.58936
  4237.0     0.0002360    2023.22461   4285.27734
  3966.0     0.0002521    2025.84802   4030.66553
  3711.0     0.0002695    2028.46436   3734.18213
  3420.0     0.0002924    2031.07202   3425.83716
  3267.0     0.0003061    2033.67261   3131.95923
  3011.0     0.0003321    2036.26440   2871.75220
  2668.0     0.000375     2038.84753   2655.99780
  2581.0     0.000387     2041.42322   2487.59351
  2499.0     0.000400     2043.99036   2363.35010
  2333.0     0.000429     2046.54834   2276.37646
  2333.0     0.000429     2049.09814   2218.36206
  2211.0     0.000452     2051.63867   2181.28540
  2201.0     0.000454     2054.17090   2158.41992
  2182.0     0.000458     2056.69409   2144.67822
  2174.0     0.000460     2059.20776   2136.53125
  2202.0     0.000454     2061.71265   2131.70752
  2161.0     0.000463     2064.20801   2128.82837
  2205.0     0.000454     2066.69458   2127.10864
  2163.0     0.000462     2069.17065   2126.11182
  2162.0     0.000463     2071.63794   2125.60034
  2128.0     0.000470     2074.09473   2125.44360
  2152.0     0.000465     2076.54199   2125.56665
  2117.0     0.000472     2078.97974   2125.92017
  2160.0     0.000463     2081.40698   2126.47119
  2156.0     0.000464     2083.82471   2127.19165
  2071.0     0.000483     2086.23169   2128.06177
  2130.0     0.000469     2088.62817   2129.06299
  2114.0     0.000473     2091.01465   2130.18262
  2121.0     0.000471     2093.39038   2131.40503
  2104.0     0.000475     2095.75562   2132.72095
  2136.0     0.000468     2098.11035   2134.12134
  2115.0     0.000473     2100.45361   2135.60425
  2196.0     0.000455     2102.78613   2137.14697
  2142.0     0.000467     2105.10815   2138.75171
  2122.0     0.000471     2107.41895   2140.41284
  2120.0     0.000472     2109.71777   2142.12402
  2212.0     0.000452     2112.00635   2143.88257
  2107.0     0.000475     2114.28296   2145.68457
  2093.0     0.000478     2116.54761   2147.52515
  2172.0     0.000460     2118.80151   2149.40161
  2207.0     0.000453     2121.04297   2151.31372
  2158.0     0.000463     2123.27295   2153.25659
  2227.0     0.000449     2125.49170   2155.23071
  2161.0     0.000463     2127.69702   2157.23022
  2064.0     0.000484     2129.89136   2159.25757
  2216.0     0.000451     2132.07300   2161.31055
  2192.0     0.000456     2134.24243   2163.38696
  2203.0     0.000454     2136.39966   2165.48657
  2193.0     0.000456     2138.54443   2167.60938
  2188.0     0.000457     2140.67651   2169.75366
  2154.0     0.000464     2142.79590   2171.91943
  2138.0     0.000468     2144.90283   2174.10742
  2150.0     0.000465     2146.99731   2176.31812
  2172.0     0.000460     2149.07764   2178.55005
  2120.0     0.000472     2151.14624   2180.80688
  2117.0     0.000472     2153.20093   2183.08740
  2107.0     0.000475     2155.24219   2185.39746
  2227.0     0.000449     2157.27075   2187.74072
  2210.0     0.000452     2159.28613   2190.12891
  2178.0     0.000459     2161.28784   2192.57739
  2128.0     0.000470     2163.27637   2195.11108
  2134.0     0.000469     2165.25122   2197.76880
  2189.0     0.000457     2167.21240   2200.61035
  2146.0     0.000466     2169.15894   2203.87134
  2173.0     0.000460     2171.09229   2207.34814
  2148.0     0.000466     2173.01196   2211.32690
  2169.0     0.000461     2174.91724   2215.95142
  2128.0     0.000470     2176.80884   2221.36963
  2246.0     0.000445     2178.68579   2227.70117
  2179.0     0.000459     2180.54834   2235.01099
  2133.0     0.000469     2182.39722   2243.27539
  2171.0     0.000461     2184.23096   2254.47827
  2149.0     0.000465     2186.05078   2264.10205
  2192.0     0.000456     2187.85571   2273.83789
  2180.0     0.000459     2189.64575   2283.15845
  2171.0     0.000461     2191.42212   2291.48193
  2211.0     0.000452     2193.18311   2298.23901
  2184.0     0.000458     2194.92920   2302.99072
  2251.0     0.000444     2196.66016   2305.52637
  2188.0     0.000457     2198.37646   2305.92676
  2218.0     0.000451     2200.07739   2304.54419
  2175.0     0.000460     2201.76318   2301.91650
  2218.0     0.000451     2203.43359   2298.64307
  2124.0     0.000471     2205.08936   2295.30786
  2222.0     0.000450     2206.72974   2292.40186
  2243.0     0.000446     2208.35400   2290.29248
  2208.0     0.000453     2209.96265   2289.21973
  2249.0     0.000445     2211.55640   2289.29688
  2225.0     0.000449     2213.13403   2290.58862
  2218.0     0.000451     2214.69653   2292.97168
  2236.0     0.000447     2216.24243   2296.44702
  2244.0     0.000446     2217.77368   2301.00610
  2248.0     0.000445     2219.28857   2306.71704
  2228.0     0.000449     2220.78711   2313.27734
  2260.0     0.000442     2222.27002   2322.02710
  2220.0     0.000450     2223.73682   2333.03296
  2265.0     0.000442     2225.18726   2347.11719
  2201.0     0.000454     2226.62158   2365.41602
  2353.0     0.000425     2228.04004   2389.41870
  2487.0     0.000402     2229.44238   2420.98828
  2310.0     0.000433     2230.82764   2462.35522
  2391.0     0.000418     2232.19604   2516.05176
  2451.0     0.000408     2233.54883   2585.98608
  2618.0     0.000382     2234.88525   2672.43188
  2479.0     0.000403     2236.20508   2778.93994
  2621.0     0.000382     2237.50806   2907.22192
  2818.0     0.000355     2238.79419   3058.00391
  2965.0     0.0003373    2240.06372   3230.73340
  3286.0     0.0003043    2241.31641   3423.41333
  3467.0     0.0002884    2242.55225   3632.65845
  3883.0     0.0002575    2243.77124   3854.06177
  4162.0     0.0002403    2244.97339   4082.90332
  4471.0     0.0002237    2246.15942   4315.25098
  4695.0     0.0002130    2247.32715   4549.40771
  4907.0     0.0002038    2248.47778   4787.65137
  5172.0     0.0001933    2249.61279   5038.10986
  5412.0     0.0001848    2250.72974   5316.50293
  5835.0     0.0001714    2251.82935   5647.31885
  6037.0     0.0001656    2252.91187   6063.86035
  6532.0     0.0001531    2253.97681   6606.66846
  7217.0     0.0001386    2255.02539   7320.13721
  7854.0     0.0001273    2256.05518   8247.08008
  9261.0     0.0001080    2257.06860   9421.55664
  10735.0    0.0000932    2258.06470   10860.12891
  12664.0    0.0000790    2259.04297   12553.38477
  15500.0    0.0000645    2260.00366   14459.51270
  17561.0    0.0000569    2260.94702   16500.49609
  20310.0    0.0000492    2261.87329   18560.05664
  21859.0    0.0000457    2262.78174   20484.40430
  23107.0    0.0000433    2263.67212   22090.48438
  23363.0    0.0000428    2264.54517   23187.29688
  23664.0    0.0000423    2265.40015   23612.07617
  22810.0    0.0000438    2266.23853   23274.01953
  21589.0    0.0000463    2267.05786   22185.98047
  19931.0    0.0000502    2267.86011   20464.10156
  18237.0    0.0000548    2268.64453   18295.47656
  15478.0    0.0000646    2269.41113   15894.00781
  13189.0    0.0000758    2270.15967   13463.34863
  10997.0    0.0000909    2270.89087   11172.26270
  8742.0     0.0001144    2271.60425   9141.06445
  7023.0     0.0001424    2272.29907   7437.61426
  5820.0     0.0001718    2272.97656   6081.54102
  4880.0     0.0002049    2273.63574   5054.49463
  4156.0     0.0002406    2274.27661   4313.30127
  3829.0     0.0002612    2274.89990   3802.87061
  3609.0     0.0002771    2275.50586   3466.64990
  3344.0     0.0002990    2276.09302   3253.58960
  3245.0     0.0003082    2276.66260   3121.69580
  3164.0     0.0003161    2277.21362   3038.93481
  3078.0     0.0003249    2277.74731   2982.54199
  2995.0     0.0003339    2278.26270   2937.56396
  3036.0     0.0003294    2278.75952   2895.22168
  2964.0     0.0003374    2279.23853   2851.29370
  2850.0     0.000351     2279.69946   2804.62256
  2880.0     0.0003472    2280.14209   2755.86450
  2784.0     0.000359     2280.56738   2706.55078
  2612.0     0.000383     2280.97412   2660.52222
  2561.0     0.000390     2281.36230   2615.27100
  2557.0     0.000391     2281.73315   2574.09351
  2526.0     0.000396     2282.08521   2537.76660
  2516.0     0.000397     2282.41968   2506.59961
  2420.0     0.000413     2282.73584   2480.50928
  2436.0     0.000411     2283.03418   2459.11475
  2460.0     0.000407     2283.31348   2441.86060
  2500.0     0.000400     2283.57544   2428.11914
  2416.0     0.000414     2283.81909   2417.27051
  2323.0     0.000430     2284.04419   2408.75366
  2360.0     0.000424     2284.25146   2402.09839
  2371.0     0.000422     2284.44092   2396.92310
  2389.0     0.000419     2284.61157   2392.93433
  2342.0     0.000427     2284.76514   2389.90918
  2390.0     0.000418     2284.89966   2387.68066
  2364.0     0.000423     2285.01587   2386.12378
  2393.0     0.000418     2285.11499   2385.15015
  2352.0     0.000425     2285.19580   2384.69775
  2339.0     0.000428     2285.25830   2384.73926
  2326.0     0.000430     2285.30273   2385.28076
  2374.0     0.000421     2285.32935   2386.38354
  2348.0     0.000426     2285.33740   2388.17285
  2348.0     0.000426     2285.32813   2390.85815
  2330.0     0.000429     2285.30103   2394.73730
  2352.0     0.000425     2285.25537   2400.20410
  2312.0     0.000433     2285.19189   2407.73218
  2413.0     0.000414     2285.11011   2417.83301
  2396.0     0.000417     2285.01074   2431.00635
  2459.0     0.000407     2284.89331   2447.66064
  2424.0     0.000413     2284.75781   2468.03223
  2381.0     0.000420     2284.60474   2492.11206
  2631.0     0.000380     2284.43384   2519.58643
  2639.0     0.000379     2284.24561   2549.80444
  2770.0     0.000361     2284.03857   2581.79834
  2806.0     0.000356     2283.81396   2614.39917
  2836.0     0.000353     2283.57178   2646.26440
  2811.0     0.000356     2283.31201   2676.15454
  2934.0     0.0003408    2283.03442   2702.84131
  2914.0     0.0003432    2282.73926   2725.09009
  2950.0     0.0003390    2282.42627   2741.64136
  2958.0     0.0003381    2282.09570   2751.27197
  2809.0     0.000356     2281.74805   2753.04224
  2869.0     0.0003486    2281.38208   2746.44873
  2892.0     0.0003458    2280.99854   2731.66577
  2832.0     0.000353     2280.59839   2709.57837
  2830.0     0.000353     2280.18018   2681.65381
  2733.0     0.000366     2279.74487   2649.72388
  2701.0     0.000370     2279.29175   2615.75171
  2613.0     0.000383     2278.82129   2581.63843
  2559.0     0.000391     2278.33374   2549.07568
  2442.0     0.000410     2277.82861   2519.41528
  2466.0     0.000406     2277.30615   2493.65405
  2463.0     0.000406     2276.76709   2472.38989
  2355.0     0.000425     2276.21021   2455.86060
  2447.0     0.000409     2275.63745   2444.02124
  2336.0     0.000428     2275.04590   2436.61304
  2419.0     0.000413     2274.43823   2433.26929
  2427.0     0.000412     2273.81348   2433.59058
  2467.0     0.000405     2273.17139   2437.21851
  2459.0     0.000407     2272.51294   2443.88208
  2387.0     0.000419     2271.83716   2453.43872
  2508.0     0.000399     2271.14453   2465.89648
  2634.0     0.000380     2270.43555   2481.44824
  2700.0     0.000370     2269.71021   2500.52661
  2680.0     0.000373     2268.96753   2523.95435
  2844.0     0.000352     2268.20752   2553.33423
  3036.0     0.0003294    2267.43188   2592.09717
  3076.0     0.0003251    2266.64014   2647.78125
  3300.0     0.0003030    2265.83081   2736.67188
  3570.0     0.0002801    2265.00513   2891.79199
  3838.0     0.0002606    2264.16333   3173.99609
  4308.0     0.0002321    2263.30615   3683.35327
  4929.0     0.0002029    2262.43213   4562.33350
  6344.0     0.0001576    2261.54102   5979.09131
  8065.0     0.0001240    2260.63452   8080.28467
  10600.0    0.0000943    2259.71216   10914.89551
  14220.0    0.0000703    2258.77319   14350.11328
  18643.0    0.0000536    2257.81787   18015.28711
  22551.0    0.0000443    2256.84717   21309.93945
  24190.0    0.0000413    2255.86084   23513.59180
  24622.0    0.0000406    2254.85840   24035.77344
  23255.0    0.0000430    2253.83984   22721.06055
  19969.0    0.0000501    2252.80615   19946.14063
  16187.0    0.0000618    2251.75659   16399.95117
  12218.0    0.0000818    2250.69092   12773.34277
  9012.0     0.0001110    2249.61011   9572.17480
  6938.0     0.0001441    2248.51440   7058.69531
  5295.0     0.0001889    2247.40283   5276.01270
  4542.0     0.0002202    2246.27588   4120.63232
  3853.0     0.0002595    2245.13354   3430.73730
  3432.0     0.0002914    2243.97583   3046.47949
  3164.0     0.0003161    2242.80322   2847.25024
  2955.0     0.0003384    2241.61572   2758.09961
  2829.0     0.000353     2240.41333   2742.44434
  2948.0     0.0003392    2239.19556   2790.03418
  2788.0     0.000359     2237.96313   2904.90088
  2808.0     0.000356     2236.71582   3094.10400
  2913.0     0.0003433    2235.45386   3357.18311
  3240.0     0.0003086    2234.17725   3677.23486
  3392.0     0.0002948    2232.88623   4016.07666
  3610.0     0.0002770    2231.58032   4315.67920
  4020.0     0.0002488    2230.26050   4508.90039
  4223.0     0.0002368    2228.92529   4542.29980
  4212.0     0.0002374    2227.57642   4402.83154
  4233.0     0.0002362    2226.21387   4125.56299
  4154.0     0.0002407    2224.83594   3773.85327
  3712.0     0.0002694    2223.44434   3411.94263
  3413.0     0.0002930    2222.03882   3088.04492
  3118.0     0.0003207    2220.61987   2828.54492
  2793.0     0.000358     2219.18628   2639.41406
  2659.0     0.000376     2217.73901   2512.49097
  2530.0     0.000395     2216.27808   2432.91626
  2450.0     0.000408     2214.80396   2385.31128
  2512.0     0.000398     2213.31567   2357.24292
  2389.0     0.000419     2211.81445   2340.19702
  2311.0     0.000433     2210.29907   2329.05249
  2447.0     0.000409     2208.77051   2321.04028
  2330.0     0.000429     2207.22949   2314.79370
  2297.0     0.000435     2205.67480   2309.67090
  2284.0     0.000438     2204.10718   2305.38306
  2264.0     0.000442     2202.52612   2301.79614
  2242.0     0.000446     2200.93213   2298.84985
  2212.0     0.000452     2199.32593   2296.52124
  2258.0     0.000443     2197.70581   2294.80200
  2236.0     0.000447     2196.07397   2293.70801
  2247.0     0.000445     2194.42920   2293.25903
  2165.0     0.000462     2192.77197   2293.48657
  2240.0     0.000446     2191.10205   2294.42383
  2349.0     0.000426     2189.42041   2296.10767
  2276.0     0.000439     2187.72534   2298.56934
  2319.0     0.000431     2186.01880   2301.83423
  2240.0     0.000446     2184.30029   2305.91943
  2247.0     0.000445     2182.56934   2310.82349
  2276.0     0.000439     2180.82690   2316.53198
  2172.0     0.000460     2179.07251   2323.01196
  2228.0     0.000449     2177.30640   2330.21240
  2220.0     0.000450     2175.52783   2338.06543
  2296.0     0.000436     2173.73779   2346.50073
  2303.0     0.000434     2171.93677   2355.44824
  2183.0     0.000458     2170.12451   2364.86060
  2276.0     0.000439     2168.30029   2374.73047
  2237.0     0.000447     2166.46484   2385.12402
  2349.0     0.000426     2164.61890   2396.21021
  2348.0     0.000426     2162.76099   2408.29053
  2340.0     0.000427     2160.89258   2421.83594
  2335.0     0.000428     2159.01318   2437.49854
  2310.0     0.000433     2157.12305   2456.11572
  2450.0     0.000408     2155.22192   2478.68506
  2405.0     0.000416     2153.31030   2506.31226
  2415.0     0.000414     2151.38794   2540.14355
  2454.0     0.000407     2149.45508   2581.29590
  2577.0     0.000388     2147.51221   2630.84302
  2555.0     0.000391     2145.55835   2689.87744
  2735.0     0.000366     2143.59521   2759.75220
  2781.0     0.000360     2141.62134   2842.50708
  3025.0     0.0003306    2139.63770   2941.54321
  3119.0     0.0003206    2137.64380   3062.50073
  3276.0     0.0003053    2135.64014   3214.26196
  3436.0     0.0002910    2133.62646   3409.92041
  3664.0     0.0002729    2131.60449   3667.47070
  3913.0     0.0002556    2129.57178   4009.83813
  4331.0     0.0002309    2127.52954   4463.76416
  4772.0     0.0002096    2125.47827   5057.13086
  5643.0     0.0001772    2123.41699   5814.65674
  6777.0     0.0001476    2121.34766   6752.37109
  7865.0     0.0001271    2119.26831   7871.70508
  9576.0     0.0001044    2117.18018   9154.25000
  11503.0    0.0000869    2115.08374   10558.22852
  13120.0    0.0000762    2112.97778   12017.69043
  14312.0    0.0000699    2110.86304   13444.99512
  15510.0    0.0000645    2108.73926   14736.88770
  15931.0    0.0000628    2106.60742   15784.41992
  16426.0    0.0000609    2104.46655   16487.04688
  16133.0    0.0000620    2102.31860   16770.02930
  16096.0    0.0000621    2100.16162   16600.92773
  15887.0    0.0000629    2097.99561   15997.95605
  15101.0    0.0000662    2095.82324   15024.86523
  13941.0    0.0000717    2093.64136   13777.05371
  13066.0    0.0000765    2091.45215   12363.82910
  11584.0    0.0000863    2089.25537   10894.25977
  10202.0    0.0000980    2087.04980   9467.94434
  8950.0     0.0001117    2084.83740   8171.05322
  7506.0     0.0001332    2082.61768   7078.14746
  6530.0     0.0001531    2080.38989   6259.69238
  5992.0     0.0001669    2078.15503   5793.71973
  5737.0     0.0001743    2075.91235   5777.19531
  6111.0     0.0001636    2073.66333   6329.67285
  6915.0     0.0001446    2071.40674   7580.31055
  8738.0     0.0001144    2069.14331   9632.15527
  11714.0    0.0000854    2066.87280   12506.08594
  15225.0    0.0000657    2064.59521   16078.62793
  20006.0    0.0000500    2062.31128   20038.08789
  24219.0    0.0000413    2060.02075   23880.99609
  27824.0    0.0000359    2057.72388   26968.19922
  29473.0    0.00003393   2055.42065   28664.01367
  29540.0    0.00003385   2053.11035   28560.79297
  27242.0    0.0000367    2050.79419   26674.58789
  23899.0    0.0000418    2048.47144   23435.54297
  19765.0    0.0000506    2046.14294   19480.60742
  15599.0    0.0000641    2043.80835   15431.46484
  11954.0    0.0000837    2041.46765   11762.47461
  8913.0     0.0001122    2039.12207   8750.27637
  6653.0     0.0001503    2036.77002   6481.29980
  5265.0     0.0001899    2034.41235   4899.25781
  4368.0     0.0002289    2032.04956   3869.42822
  3516.0     0.0002844    2029.68054   3236.66870
  3369.0     0.0002968    2027.30664   2863.59229
  2933.0     0.0003409    2024.92749   2647.03223
  2641.0     0.000379     2022.54321   2518.66089
  2612.0     0.000383     2020.15393   2437.67871
  2533.0     0.000395     2017.75940   2381.74609
  2389.0     0.000419     2015.35999   2339.43628
  2386.0     0.000419     2012.95593   2305.14697
  2267.0     0.000441     2010.54700   2276.12817
  2209.0     0.000453     2008.13342   2250.95142
  2306.0     0.000434     2005.71545   2228.78296
  2163.0     0.000462     2003.29285   2209.06812
  2155.0     0.000464     2000.86670   2191.40259
  2173.0     0.000460     1998.43494   2175.46460
  2143.0     0.000467     1995.99963   2161.00171
  2103.0     0.000476     1993.56018   2147.80322
  2102.0     0.000476     1991.11682   2135.69727
  2124.0     0.000471     1988.66919   2124.53735
  2097.0     0.000477     1986.21814   2114.20459
  2007.0     0.000498     1983.76331   2104.59570
  1967.0     0.000508     1981.30408   2095.62524
  2084.0     0.000480     1978.84253   2087.26685
  2089.0     0.000479     1976.37695   2079.36279
  2042.0     0.000490     1973.90771   2071.90576
  2043.0     0.000489     1971.43555   2064.84888
  2008.0     0.000498     1968.95959   2058.15283
  2011.0     0.000497     1966.48071   2051.78296
  1983.0     0.000504     1963.99890   2045.70898
  2069.0     0.000483     1961.51404   2039.90601
  2043.0     0.000489     1959.02710   2034.35510
  1948.0     0.000513     1956.53613   2029.03760
  1961.0     0.000510     1954.04297   2023.94678
  1972.0     0.000507     1951.54724   2019.08044
  2012.0     0.000497     1949.04871   2014.44751
  1950.0     0.000513     1946.54773   2010.06934
  1898.0     0.000527     1944.04468   2005.99084
  1888.0     0.000530     1941.53906   2002.27844
  1994.0     0.000502     1939.03186   1999.03577
  1967.0     0.000508     1936.52197   1996.40442
  1999.0     0.000500     1934.00977   1994.57654
  1895.0     0.000528     1931.49597   1993.79626
  1932.0     0.000518     1928.98022   1994.35974
  1922.0     0.000520     1926.46289   1996.60425
  1935.0     0.000517     1923.94336   2000.89307
  1947.0     0.000514     1921.42249   2007.58289
  1893.0     0.000528     1918.89990   2016.98096
  1946.0     0.000514     1916.37646   2029.29602
  1964.0     0.000509     1913.85107   2044.57739
  2028.0     0.000493     1911.32446   2062.68408
  1935.0     0.000517     1908.79663   2083.16309
  2099.0     0.000476     1906.26733   2105.34229
  2024.0     0.000494     1903.73706   2128.25464
  2083.0     0.000480     1901.20593   2150.69434
  2058.0     0.000486     1898.67358   2171.28320
  2076.0     0.000482     1896.14148   2188.57227
  2097.0     0.000477     1893.60742   2201.16992
  2016.0     0.000496     1891.07324   2207.91406
  2040.0     0.000490     1888.53857   2208.04956
  2083.0     0.000480     1886.00269   2201.36035
  2039.0     0.000490     1883.46680   2188.24585
  2032.0     0.000492     1880.92993   2169.55518
  2089.0     0.000479     1878.39355   2146.56934
  2108.0     0.000474     1875.85681   2120.72729
  1999.0     0.000500     1873.31970   2093.49976
  1993.0     0.000502     1870.78259   2066.25293
  1953.0     0.000512     1868.24524   2040.16333
  2046.0     0.000489     1865.70801   2016.15527
  1900.0     0.000526     1863.17102   1994.87561
  1954.0     0.000512     1860.63391   1976.69702
  1922.0     0.000520     1858.09766   1961.74768
  1937.0     0.000516     1855.56116   1949.96033
  1921.0     0.000521     1853.02588   1941.13220
  1932.0     0.000518     1850.49048   1934.98218
  1887.0     0.000530     1847.95569   1931.21899
  1945.0     0.000514     1845.42114   1929.58191
  2004.0     0.000499     1842.88757   1929.89160
  2060.0     0.000485     1840.35486   1932.07800
  2032.0     0.000492     1837.82324   1936.20959
  2014.0     0.000497     1835.29224   1942.49817
  1966.0     0.000509     1832.76245   1951.29810
  2006.0     0.000499     1830.23340   1963.07642
  1947.0     0.000514     1827.70569   1978.36096
  1971.0     0.000507     1825.17883   1997.64734
  2019.0     0.000495     1822.65320   2021.34998
  2062.0     0.000485     1820.12891   2049.62646
  2058.0     0.000486     1817.60596   2082.34985
  2082.0     0.000480     1815.08472   2119.07690
  2056.0     0.000486     1812.56519   2159.11206
  2098.0     0.000477     1810.04675   2201.64868
  2201.0     0.000454     1807.53003   2245.97510
  2274.0     0.000440     1805.01501   2291.82129
  2317.0     0.000432     1802.50146   2338.47681
  2308.0     0.000433     1799.99023   2386.10205
  2348.0     0.000426     1797.48035   2434.41528
  2421.0     0.000413     1794.97278   2482.43872
  2452.0     0.000408     1792.46680   2527.92139
  2514.0     0.000398     1789.96338   2567.00122
  2509.0     0.000399     1787.46216   2594.43628
  2453.0     0.000408     1784.96265   2604.86353
  2500.0     0.000400     1782.46533   2595.13818
  2499.0     0.000400     1779.97058   2566.42822
  2487.0     0.000402     1777.47803   2523.99365
  2424.0     0.000413     1774.98779   2474.75854
  2500.0     0.000400     1772.50000   2424.82251
  2464.0     0.000406     1770.01538   2378.11865
  2423.0     0.000413     1767.53296   2336.11792
  2396.0     0.000417     1765.05286   2298.26904
  2313.0     0.000432     1762.57556   2262.92822
  2314.0     0.000432     1760.10095   2228.43140
  2227.0     0.000449     1757.62903   2193.43726
  2324.0     0.000430     1755.16016   2157.70557
  2290.0     0.000437     1752.69409   2121.64941
  2273.0     0.000440     1750.23169   2086.16382
  2094.0     0.000478     1747.77161   2052.32007
  2195.0     0.000456     1745.31458   2021.11792
  2013.0     0.000497     1742.86060   1993.30176
  2088.0     0.000479     1740.40991   1969.28125
  1984.0     0.000504     1737.96240   1949.12305
  1995.0     0.000501     1735.51819   1932.57935
  1948.0     0.000513     1733.07715   1919.14307
  1953.0     0.000512     1730.63953   1908.13818
  1971.0     0.000507     1728.20557   1898.61536
  1931.0     0.000518     1725.77502   1889.69165
  1888.0     0.000530     1723.34766   1880.51794
  1818.0     0.000550     1720.92395   1869.82239
  1799.0     0.000556     1718.50427   1858.91187
  1746.0     0.000573     1716.08765   1847.41602
  1767.0     0.000566     1713.67468   1835.86877
  1758.0     0.000569     1711.26575   1824.80518
  1792.0     0.000558     1708.86096   1814.64429
  1804.0     0.000554     1706.45972   1805.66040
  1776.0     0.000563     1704.06201   1798.00012
  1757.0     0.000569     1701.66846   1791.72351
  1726.0     0.000579     1699.27881   1786.83923
  1703.0     0.000587     1696.89294   1783.33679
  1669.0     0.000599     1694.51160   1781.14111
  1690.0     0.000592     1692.13416   1780.18127
  1756.0     0.000569     1689.76086   1780.33740
  1803.0     0.000555     1687.39160   1781.45178
  1689.0     0.000592     1685.02661   1783.33362
  1696.0     0.000590     1682.66565   1785.76489
  1722.0     0.000581     1680.30933   1788.51147
  1778.0     0.000562     1677.95703   1791.33630
  1733.0     0.000577     1675.60913   1794.01758
  1752.0     0.000571     1673.26550   1796.36926
  1785.0     0.000560     1670.92676   1798.28845
  1700.0     0.000588     1668.59253   1799.83069
  1799.0     0.000556     1666.26257   1801.36340
  1737.0     0.000576     1663.93713   1803.79675
  1729.0     0.000578     1661.61633   1808.88599
  1815.0     0.000551     1659.29993   1819.48413
  1818.0     0.000550     1656.98840   1839.53186
  1859.0     0.000538     1654.68115   1873.51086
  1928.0     0.000519     1652.37939   1925.31091
  1994.0     0.000502     1650.08203   1996.71252
  2022.0     0.000495     1647.78943   2086.62183
  2259.0     0.000443     1645.50159   2190.36035
  2367.0     0.000422     1643.21863   2301.56445
  2525.0     0.000396     1640.94067   2415.63281
  2577.0     0.000388     1638.66736   2534.05273
  2775.0     0.000360     1636.39893   2661.83960
  2792.0     0.000358     1634.13562   2800.62012
  3046.0     0.0003283    1631.87805   2943.42798
  3123.0     0.0003202    1629.62476   3074.01196
  3189.0     0.0003136    1627.37646   3169.93433
  3210.0     0.0003115    1625.13342   3209.02100
  3248.0     0.0003079    1622.89539   3177.60547
  3253.0     0.0003074    1620.66272   3076.26782
  3047.0     0.0003282    1618.43506   2919.12085
  2878.0     0.0003475    1616.21265   2727.91235
  2631.0     0.000380     1613.99561   2525.63330
  2407.0     0.000415     1611.78406   2332.02417
  2267.0     0.000441     1609.57739   2161.16772
  2063.0     0.000485     1607.37598   2020.71228
  1897.0     0.000527     1605.17981   1912.45056
  1802.0     0.000555     1602.98950   1833.81323
  1769.0     0.000565     1600.80383   1779.71765
  1781.0     0.000561     1598.62366   1744.25488
  1696.0     0.000590     1596.44983   1721.88733
  1657.0     0.000604     1594.28088   1708.09290
  1682.0     0.000595     1592.11743   1699.54443
  1700.0     0.000588     1589.95947   1693.99829
  1680.0     0.000595     1587.80688   1690.05164
  1665.0     0.000601     1585.65991   1686.88818
  1599.0     0.000625     1583.51855   1684.07056
  1614.0     0.000620     1581.38245   1681.38879
  1647.0     0.000607     1579.25220   1678.77466
  1604.0     0.000623     1577.12817   1676.24463
  1658.0     0.000603     1575.00867   1673.87390
  1655.0     0.000604     1572.89587   1671.82532
  1592.0     0.000628     1570.78796   1670.19556
  1599.0     0.000625     1568.68555   1669.22571
  1728.0     0.000579     1566.58948   1669.16345
  1682.0     0.000595     1564.49902   1670.31482
  1708.0     0.000585     1562.41382   1672.96924
  1669.0     0.000599     1560.33521   1677.53027
  1668.0     0.000600     1558.26196   1684.44141
  1745.0     0.000573     1556.19458   1694.20752
  1700.0     0.000588     1554.13245   1707.39502
  1721.0     0.000581     1552.07678   1724.62305
  1817.0     0.000550     1550.02673   1746.53931
  1879.0     0.000532     1547.98242   1773.80383
  1973.0     0.000507     1545.94385   1807.05322
  2088.0     0.000479     1543.91125   1846.85974
  2219.0     0.000451     1541.88525   1893.67371
  2111.0     0.000474     1539.86450   1947.77917
  2299.0     0.000435     1537.84998   2009.25549
  2360.0     0.000424     1535.84106   2077.91797
  2444.0     0.000409     1533.83789   2153.18555
  2507.0     0.000399     1531.84094   2233.85474
  2547.0     0.000393     1529.84985   2317.78027
  2564.0     0.000390     1527.86438   2401.58765
  2670.0     0.000375     1525.88574   2480.53735
  2543.0     0.000393     1523.91260   2548.68042
  2552.0     0.000392     1521.94556   2599.30664
  2624.0     0.000381     1519.98413   2625.60474
  2612.0     0.000383     1518.02930   2621.82861
  2540.0     0.000394     1516.08008   2584.88062
  2356.0     0.000424     1514.13696   2516.03613
  2463.0     0.000406     1512.20007   2421.36060
  2339.0     0.000428     1510.26904   2310.22949
  2356.0     0.000424     1508.34436   2192.97290
  2156.0     0.000464     1506.42542   2078.91406
  2029.0     0.000493     1504.51282   1975.21631
  1930.0     0.000518     1502.60583   1886.36780
  1960.0     0.000510     1500.70532   1814.22876
  1811.0     0.000552     1498.81055   1758.42493
  1757.0     0.000569     1496.92188   1717.09973
  1744.0     0.000573     1495.03967   1687.61609
  1701.0     0.000588     1493.16382   1667.17249
  1568.0     0.000638     1491.29346   1653.21570
  1642.0     0.000609     1489.42932   1643.65552
  1597.0     0.000626     1487.57153   1636.91101
  1686.0     0.000593     1485.71997   1631.86292
  1603.0     0.000624     1483.87390   1627.76343
  1653.0     0.000605     1482.03430   1624.14575
  1609.0     0.000622     1480.20068   1620.73547
  1660.0     0.000602     1478.37354   1617.39587
  1668.0     0.000600     1476.55249   1614.08679
  1546.0     0.000647     1474.73767   1610.83582
  1612.0     0.000620     1472.92871   1607.74414
  1665.0     0.000601     1471.12537   1604.92688
  1672.0     0.000598     1469.32874   1602.63416
  1642.0     0.000609     1467.53845   1601.33167
  1700.0     0.000588     1465.75427   1601.96533
  1615.0     0.000619     1463.97583   1606.68127
  1664.0     0.000601     1462.20398   1620.13635
  1675.0     0.000597     1460.43787   1651.59070
  1692.0     0.000591     1458.67786   1717.19409
  1735.0     0.000576     1456.92468   1840.81421
  1858.0     0.000538     1455.17676   2050.60010
  1992.0     0.000502     1453.43518   2368.91675
  2355.0     0.000425     1451.70044   2796.49243
  2763.0     0.000362     1449.97083   3296.56641
  3396.0     0.0002945    1448.24817   3787.57593
  3855.0     0.0002594    1446.53101   4152.67236
  4272.0     0.0002341    1444.82043   4277.65527
  4425.0     0.0002260    1443.11536   4115.80225
  4195.0     0.0002384    1441.41724   3722.73706
  3723.0     0.0002686    1439.72498   3215.76172
  3055.0     0.0003273    1438.03857   2709.55957
  2546.0     0.000393     1436.35840   2281.45728
  2141.0     0.000467     1434.68481   1964.09448
  1970.0     0.000508     1433.01660   1753.88391
  1844.0     0.000542     1431.35474   1627.25220
  1687.0     0.000593     1429.69922   1556.12646
  1606.0     0.000623     1428.04956   1517.34094
  1541.0     0.000649     1426.40613   1495.52185
  1505.0     0.000664     1424.76843   1482.00439
  1535.0     0.000651     1423.13721   1472.49219
  1459.0     0.000685     1421.51184   1463.90808
  1470.0     0.000680     1419.89319   1457.69263
  1469.0     0.000681     1418.27991   1452.31567
  1439.0     0.000695     1416.67285   1447.56360
  1434.0     0.000697     1415.07190   1443.36975
  1450.0     0.000690     1413.47668   1439.52026
  1457.0     0.000686     1411.88818   1436.00330
  1439.0     0.000695     1410.30530   1432.75989
  1455.0     0.000687     1408.72815   1429.74475
  1368.0     0.000731     1407.15796   1426.92249
  1446.0     0.000692     1405.59326   1424.26111
  1424.0     0.000702     1404.03442   1421.73645
  1329.0     0.000752     1402.48157   1419.32849
  1353.0     0.000739     1400.93518   1417.02087
  1387.0     0.000721     1399.39417   1414.79846
  1342.0     0.000745     1397.85962   1412.65222
  1415.0     0.000707     1396.33069   1410.57202
  1389.0     0.000720     1394.80823   1408.54956
  1333.0     0.000750     1393.29150   1406.57861
  1414.0     0.000707     1391.78064   1404.69727
  1388.0     0.000720     1390.27588   1402.81531
  1354.0     0.000739     1388.77686   1400.97278
  1377.0     0.000726     1387.28394   1399.16687
  1345.0     0.000743     1385.79688   1397.39478
  1403.0     0.000713     1384.31580   1395.65405
  1371.0     0.000729     1382.84070   1393.94495
  1353.0     0.000739     1381.37158   1392.26343
  1355.0     0.000738     1379.90820   1390.61072
  1405.0     0.000712     1378.45068   1388.98486
  1324.0     0.000755     1376.99902   1387.38550
  1375.0     0.000727     1375.55359   1385.93347
  1358.0     0.000736     1374.11365   1384.38574
  1303.0     0.000767     1372.67908   1382.86243
  1292.0     0.000774     1371.25134   1381.36450
  1420.0     0.000704     1369.82922   1379.89014
  1306.0     0.000766     1368.41284   1378.43921
  1356.0     0.000737     1367.00183   1377.01111
  1325.0     0.000755     1365.59729   1375.60693
  1384.0     0.000723     1364.19812   1374.22656
  1348.0     0.000742     1362.80469   1372.86938
  1358.0     0.000736     1361.41711   1371.53540
  1372.0     0.000729     1360.03552   1370.22510
  1310.0     0.000763     1358.66003   1368.93970
  1379.0     0.000725     1357.28967   1367.67786
  1348.0     0.000742     1355.92517   1366.44226
  1344.0     0.000744     1354.56665   1365.23328
  1414.0     0.000707     1353.21350   1364.05054
  1352.0     0.000740     1351.86572   1362.89648
  1397.0     0.000716     1350.52454   1361.77466
  1347.0     0.000742     1349.18884   1360.68616
  1359.0     0.000736     1347.85840   1359.63879
  1376.0     0.000727     1346.53406   1358.63257
  1336.0     0.000749     1345.21521   1357.67908
  1451.0     0.000689     1343.90161   1356.79504
  1379.0     0.000725     1342.59460   1356.00488
  1496.0     0.000668     1341.29248   1355.34680
  1424.0     0.000702     1339.99622   1354.88159
  1367.0     0.000732     1338.70557   1354.70349
  1392.0     0.000718     1337.42065   1354.95032
  1413.0     0.000708     1336.14124   1355.82361
  1409.0     0.000710     1334.86731   1357.60376
  1410.0     0.000709     1333.59900   1360.67188
  1354.0     0.000739     1332.33630   1365.51807
  1401.0     0.000714     1331.07910   1372.74951
  1381.0     0.000724     1329.82727   1383.08118
  1414.0     0.000707     1328.58142   1397.29761
  1360.0     0.000735     1327.34058   1416.20068
  1419.0     0.000705     1326.10559   1440.52014
  1426.0     0.000701     1324.87610   1470.80310
  1475.0     0.000678     1323.65173   1507.29077
  1478.0     0.000677     1322.43311   1549.79651
  1471.0     0.000680     1321.22009   1597.60730
  1489.0     0.000672     1320.01221   1649.40552
  1666.0     0.000600     1318.81018   1703.30896
  1717.0     0.000582     1317.61340   1756.91589
  1656.0     0.000604     1316.42163   1807.46790
  1730.0     0.000578     1315.23621   1852.07776
  1768.0     0.000566     1314.05566   1888.03967
  2043.0     0.000489     1312.88062   1913.22827
  1937.0     0.000516     1311.71045   1926.48669
  1997.0     0.000501     1310.54602   1927.90259
  2092.0     0.000478     1309.38721   1918.83435
  2059.0     0.000486     1308.23364   1901.70776
  2064.0     0.000484     1307.08521   1879.68176
  2055.0     0.000487     1305.94214   1856.29919
  2053.0     0.000487     1304.80432   1835.16589
  2178.0     0.000459     1303.67188   1819.66528
  1997.0     0.000501     1302.54492   1812.71021
  1911.0     0.000523     1301.42310   1816.54163
  1965.0     0.000509     1300.30664   1832.59094
  1976.0     0.000506     1299.19519   1861.41187
  1846.0     0.000542     1298.08960   1902.67175
  1909.0     0.000524     1296.98877   1955.19543
  1852.0     0.000540     1295.89331   2017.06177
  1874.0     0.000534     1294.80298   2085.73999
  1887.0     0.000530     1293.71826   2158.34717
  1971.0     0.000507     1292.63818   2231.51025
  2043.0     0.000489     1291.56348   2302.12671
  2176.0     0.000460     1290.49414   2367.28467
  2265.0     0.000442     1289.42981   2424.64160
  2500.0     0.000400     1288.37073   2472.71777
  2413.0     0.000414     1287.31702   2511.16260
  2400.0     0.000417     1286.26819   2540.85718
  2548.0     0.000392     1285.22461   2563.90723
  2468.0     0.000405     1284.18628   2583.32397
  2506.0     0.000399     1283.15259   2602.56445
  2687.0     0.000372     1282.12427   2624.98071
  2725.0     0.000367     1281.10120   2653.23218
  2773.0     0.000361     1280.08313   2689.07056
  2914.0     0.0003432    1279.07007   2732.59399
  3036.0     0.0003294    1278.06287   2782.87988
  3056.0     0.0003272    1277.05945   2837.53320
  3123.0     0.0003202    1276.06189   2892.80029
  3072.0     0.0003255    1275.06934   2943.52026
  2963.0     0.0003375    1274.08118   2983.19775
  2928.0     0.0003415    1273.09851   3004.39014
  2915.0     0.0003431    1272.12073   2999.49634
  2780.0     0.000360     1271.14832   2961.78809
  2700.0     0.000370     1270.18066   2886.71680
  2530.0     0.000395     1269.21838   2774.02344
  2366.0     0.000423     1268.26013   2629.79004
  2357.0     0.000424     1267.30786   2465.80713
  2207.0     0.000453     1266.35986   2296.03247
  2105.0     0.000475     1265.41736   2133.02271
  2028.0     0.000493     1264.47925   1985.94580
  1934.0     0.000517     1263.54626   1859.93994
  1812.0     0.000552     1262.61853   1756.41711
  1743.0     0.000574     1261.69543   1674.02527
  1746.0     0.000573     1260.77734   1609.84265
  1645.0     0.000608     1259.86401   1560.43872
  1621.0     0.000617     1258.95569   1522.59839
  1631.0     0.000613     1258.05249   1493.70178
  1492.0     0.000670     1257.15356   1471.84717
  1593.0     0.000628     1256.25964   1455.81824
  1471.0     0.000680     1255.37085   1444.92078
  1506.0     0.000664     1254.48730   1438.78699
  1485.0     0.000673     1253.60791   1437.06592
  1463.0     0.000684     1252.73364   1439.14844
  1451.0     0.000689     1251.86401   1443.98975
  1512.0     0.000661     1250.99927   1450.13000
  1428.0     0.000700     1250.13965   1456.01843
  1386.0     0.000722     1249.28430   1460.72437
  1468.0     0.000681     1248.43408   1464.53699
  1483.0     0.000674     1247.58862   1468.68494
  1488.0     0.000672     1246.74792   1474.51172
  1556.0     0.000643     1245.91187   1482.91907
  1501.0     0.000666     1245.08093   1494.15344
  1480.0     0.000676     1244.25452   1507.88623
  1554.0     0.000644     1243.43262   1523.36475
  1556.0     0.000643     1242.61572   1539.67236
  1597.0     0.000626     1241.80396   1555.90564
  1592.0     0.000628     1240.99597   1571.30151
  1544.0     0.000648     1240.19373   1585.29980
  1572.0     0.000636     1239.39575   1597.55896
  1582.0     0.000632     1238.60217   1607.96313
  1601.0     0.000625     1237.81360   1616.60608
  1648.0     0.000607     1237.02966   1623.75989
  1702.0     0.000588     1236.25061   1629.85034
  1650.0     0.000606     1235.47620   1635.42273
  1712.0     0.000584     1234.70581   1641.11182
  1628.0     0.000614     1233.94116   1647.61865
  1744.0     0.000573     1233.18042   1655.65991
  1693.0     0.000591     1232.42444   1665.92224
  1723.0     0.000580     1231.67358   1678.99487
  1691.0     0.000591     1230.92676   1695.30408
  1707.0     0.000586     1230.18481   1714.98267
  1804.0     0.000554     1229.44727   1737.89539
  1718.0     0.000582     1228.71460   1763.58936
  1850.0     0.000541     1227.98657   1791.15649
  1739.0     0.000575     1227.26294   1819.50220
  1862.0     0.000537     1226.54419   1847.35510
  1782.0     0.000561     1225.82971   1873.36780
  1870.0     0.000535     1225.12012   1896.41370
  1914.0     0.000522     1224.41492   1915.77295
  1868.0     0.000535     1223.71448   1931.25623
  1939.0     0.000516     1223.01831   1943.07922
  1939.0     0.000516     1222.32666   1951.62878
  1964.0     0.000509     1221.64014   1957.22021
  1901.0     0.000526     1220.95764   1959.93347
  2002.0     0.000500     1220.28015   1959.55042
  1889.0     0.000529     1219.60657   1955.56689
  1915.0     0.000522     1218.93799   1947.29077
  1830.0     0.000546     1218.27380   1933.99475
  1874.0     0.000534     1217.61414   1915.11157
  1791.0     0.000558     1216.95923   1890.40894
  1845.0     0.000542     1216.30847   1860.05762
  1812.0     0.000552     1215.66235   1824.70728
  1724.0     0.000580     1215.02063   1785.38403
  1684.0     0.000594     1214.38367   1743.39221
  1710.0     0.000585     1213.75085   1700.17029
  1643.0     0.000609     1213.12268   1657.15344
  1704.0     0.000587     1212.49902   1615.63000
  1598.0     0.000626     1211.87988   1576.62891
  1663.0     0.000601     1211.26526   1540.83582
  1477.0     0.000677     1210.65491   1508.55591
  1542.0     0.000649     1210.04919   1479.73145
  1524.0     0.000656     1209.44788   1454.01233
  1491.0     0.000671     1208.85059   1430.88220
  1475.0     0.000678     1208.25806   1409.84131
  1407.0     0.000711     1207.67029   1390.57922
  1412.0     0.000708     1207.08630   1373.06628
  1432.0     0.000698     1206.50720   1357.50818
  1352.0     0.000740     1205.93286   1344.22754
  1430.0     0.000699     1205.36206   1333.54773
  1346.0     0.000743     1204.79602   1325.38257
  1330.0     0.000752     1204.23462   1320.56665
  1358.0     0.000736     1203.67749   1318.75830
  1263.0     0.000792     1203.12476   1319.83276
  1384.0     0.000723     1202.57629   1323.56287
  1322.0     0.000756     1202.03235   1329.65393
  1320.0     0.000758     1201.49280   1337.78394
  1273.0     0.000786     1200.95752   1347.64270
  1323.0     0.000756     1200.42664   1358.96130
  1333.0     0.000750     1199.90015   1371.54626
  1356.0     0.000737     1199.37781   1385.33655
  1371.0     0.000729     1198.86011   1400.35364
  1371.0     0.000729     1198.34644   1416.85107
  1319.0     0.000758     1197.83789   1435.25977
  1399.0     0.000715     1197.33264   1456.20801
  1432.0     0.000698     1196.83228   1480.49377
  1382.0     0.000724     1196.33630   1508.99658
  1480.0     0.000676     1195.84424   1542.55029
  1502.0     0.000666     1195.35706   1581.77136
  1593.0     0.000628     1194.87427   1626.91736
  1683.0     0.000594     1194.39453   1677.57520
  1724.0     0.000580     1193.92017   1732.78503
  1766.0     0.000566     1193.44995   1790.83264
  1891.0     0.000529     1192.98340   1849.32617
  1952.0     0.000512     1192.52222   1905.30652
  2040.0     0.000490     1192.06458   1955.43250
  2037.0     0.000491     1191.61133   1996.26440
  2065.0     0.000484     1191.16248   2024.62061
  2090.0     0.000478     1190.71790   2038.06335
  2052.0     0.000487     1190.27722   2035.04370
  2039.0     0.000490     1189.84143   2015.56653
  1994.0     0.000502     1189.40955   1980.95496
  1988.0     0.000503     1188.98181   1933.70093
  1862.0     0.000537     1188.55847   1877.12512
  1742.0     0.000574     1188.13916   1815.01086
  1746.0     0.000573     1187.72424   1751.25891
  1720.0     0.000581     1187.31348   1689.72949
  1639.0     0.000610     1186.90625   1634.05627
  1626.0     0.000615     1186.50452   1587.58337
  1563.0     0.000640     1186.10620   1553.34656
  1595.0     0.000627     1185.71216   1534.09656
  1627.0     0.000615     1185.32263   1532.30054
  1599.0     0.000625     1184.93701   1550.11926
  1511.0     0.000662     1184.55542   1589.27991
  1587.0     0.000630     1184.17822   1650.86389
  1608.0     0.000622     1183.80518   1734.98853
  1700.0     0.000588     1183.43591   1840.44080
  1722.0     0.000581     1183.07153   1964.33301
  1887.0     0.000530     1182.71057   2101.86646
  1913.0     0.000523     1182.35437   2246.28394
  2164.0     0.000462     1182.00183   2389.08252
  2259.0     0.000443     1181.65356   2520.49536
  2427.0     0.000412     1181.30945   2630.23633
  2659.0     0.000376     1180.96936   2708.71973
  2771.0     0.000361     1180.63354   2748.35815
  2754.0     0.000363     1180.30188   2745.01343
  2742.0     0.000365     1179.97388   2699.17578
  2602.0     0.000384     1179.65039   2615.72314
  2547.0     0.000393     1179.33093   2502.84058
  2381.0     0.000420     1179.01526   2370.48779
  2169.0     0.000461     1178.70386   2228.95605
  2042.0     0.000490     1178.39661   2087.78003
  1888.0     0.000530     1178.09302   1954.96497
  1775.0     0.000563     1177.79419   1836.52039
  1715.0     0.000583     1177.49890   1736.27380
  1697.0     0.000589     1177.20752   1655.95483
  1687.0     0.000593     1176.92004   1595.47986
  1594.0     0.000627     1176.63696   1553.36523
  1606.0     0.000623     1176.35791   1527.18115
  1620.0     0.000617     1176.08289   1513.99487
  1581.0     0.000633     1175.81128   1510.63672
  1586.0     0.000631     1175.54407   1514.08533
  1535.0     0.000651     1175.28088   1521.54102
  1576.0     0.000635     1175.02173   1530.55750
  1561.0     0.000641     1174.76636   1539.11621
  1568.0     0.000638     1174.51477   1545.55872
  1606.0     0.000623     1174.26733   1548.77954
  1611.0     0.000621     1174.02417   1548.08691
  1606.0     0.000623     1173.78442   1543.18677
  1526.0     0.000655     1173.54846   1534.13220
  1605.0     0.000623     1173.31689   1521.27673
  1592.0     0.000628     1173.08899   1505.21741
  1525.0     0.000656     1172.86499   1486.72168
  1538.0     0.000650     1172.64502   1466.61658
  1448.0     0.000691     1172.42847   1445.70129
  1543.0     0.000648     1172.21606   1424.69409
  1525.0     0.000656     1172.00769   1404.22058
  1426.0     0.000701     1171.80261   1384.74536
  1356.0     0.000737     1171.60193   1366.66821
  1456.0     0.000687     1171.40454   1350.27771
  1425.0     0.000702     1171.21130   1335.78687
  1350.0     0.000741     1171.02185   1323.33875
  1293.0     0.000773     1170.83618   1313.02930
  1336.0     0.000749     1170.65405   1304.90491
  1409.0     0.000710     1170.47595   1298.97717
  1366.0     0.000732     1170.30151   1295.22302
  1325.0     0.000755     1170.13086   1293.58936
  1339.0     0.000747     1169.96411   1293.99976
  1428.0     0.000700     1169.80066   1296.35437
  1411.0     0.000709     1169.64111   1300.51758
  1354.0     0.000739     1169.48523   1306.38086
  1272.0     0.000786     1169.33313   1313.76819
  1374.0     0.000728     1169.18494   1322.50317
  1362.0     0.000734     1169.04016   1332.38232
  1344.0     0.000744     1168.89868   1343.18213
  1441.0     0.000694     1168.76111   1354.65820
  1393.0     0.000718     1168.62732   1366.55200
  1429.0     0.000700     1168.49683   1378.56018
  1462.0     0.000684     1168.37036   1390.39136
  1398.0     0.000715     1168.24731   1401.74231
  1449.0     0.000690     1168.12781   1412.29553
  1423.0     0.000703     1168.01184   1421.75281
  1439.0     0.000695     1167.89941   1429.83105
  1466.0     0.000682     1167.79065   1436.27356
  1377.0     0.000726     1167.68494   1440.86584
  1482.0     0.000675     1167.58337   1443.44348
  1515.0     0.000660     1167.48499   1443.90625
  1464.0     0.000683     1167.39038   1442.22217
  1484.0     0.000674     1167.29907   1438.43311
  1465.0     0.000683     1167.21057   1432.65405
  1494.0     0.000669     1167.12634   1425.07568
  1451.0     0.000689     1167.04517   1415.95166
  1505.0     0.000664     1166.96765   1405.60107
  1469.0     0.000681     1166.89307   1394.39526
  1445.0     0.000692     1166.82239   1382.76404
  1453.0     0.000688     1166.75476   1371.18066
  1409.0     0.000710     1166.69055   1360.15735
  1352.0     0.000740     1166.62976   1350.24219
  1476.0     0.000678     1166.57214   1341.91663
  1409.0     0.000710     1166.51782   1335.61914
  1380.0     0.000725     1166.46704   1331.59619
  1396.0     0.000716     1166.41919   1329.81726
  1448.0     0.000691     1166.37451   1329.92700
  1478.0     0.000677     1166.33374   1331.27710
  1330.0     0.000752     1166.29553   1333.08569
  1328.0     0.000753     1166.26050   1334.75488
  1389.0     0.000720     1166.22925   1336.34021
  1418.0     0.000705     1166.20056   1338.95947
  1381.0     0.000724     1166.17542   1344.77563
  1391.0     0.000719     1166.15344   1356.50916
  1413.0     0.000708     1166.13403   1376.91541
  1446.0     0.000692     1166.11877   1408.42859
  1514.0     0.000661     1166.10559   1452.93274
  1430.0     0.000699     1166.09570   1511.63672
  1396.0     0.000716     1166.08923   1585.00574
  1599.0     0.000625     1166.08533   1672.73645
  1595.0     0.000627     1166.08472   1773.74622
  1591.0     0.000629     1166.08679   1886.17273
  1718.0     0.000582     1166.09204   2007.40259
  1759.0     0.000569     1166.10010   2134.09058
  1871.0     0.000534     1166.11157   2262.54248
  2032.0     0.000492     1166.12549   2388.58105
  2093.0     0.000478     1166.14258   2508.08154
  2465.0     0.000406     1166.16235   2617.30347
  2528.0     0.000396     1166.18506   2713.32910
  2830.0     0.000353     1166.21033   2794.47900
  3028.0     0.0003303    1166.23889   2860.52930
  3045.0     0.0003284    1166.26990   2912.57275
  3149.0     0.0003176    1166.30396   2952.58887
  3130.0     0.0003195    1166.34033   2982.83008
  3099.0     0.0003227    1166.37988   3005.27588
  3292.0     0.0003038    1166.42163   3021.12036
  3331.0     0.0003002    1166.46631   3030.64966
  3277.0     0.0003052    1166.51343   3033.08423
  3344.0     0.0002990    1166.56372   3026.71338
  3172.0     0.0003153    1166.61670   3009.17554
  3176.0     0.0003149    1166.67175   2977.91138
  2828.0     0.000354     1166.72961   2930.71802
  2854.0     0.0003504    1166.79004   2866.28613
  2671.0     0.000374     1166.85278   2784.58447
  2614.0     0.000383     1166.91833   2686.99341
  2515.0     0.000398     1166.98608   2576.17090
  2274.0     0.000440     1167.05640   2455.76489
  2157.0     0.000464     1167.12915   2330.04077
  2208.0     0.000453     1167.20447   2203.52637
  1967.0     0.000508     1167.28210   2080.62988
  1985.0     0.000504     1167.36218   1965.45837
  1738.0     0.000575     1167.44421   1861.53247
  1743.0     0.000574     1167.52893   1771.64880
  1663.0     0.000601     1167.61609   1697.76807
  1661.0     0.000602     1167.70508   1640.97668
  1495.0     0.000669     1167.79663   1601.49524
  1512.0     0.000661     1167.89026   1578.71838
  1531.0     0.000653     1167.98596   1571.28772
  1521.0     0.000657     1168.08411   1577.19629
  1496.0     0.000668     1168.18420   1593.90930
  1499.0     0.000667     1168.28638   1618.42114
  1569.0     0.000637     1168.39099   1647.51733
  1700.0     0.000588     1168.49707   1677.86316
  1715.0     0.000583     1168.60571   1706.21106
  1684.0     0.000594     1168.71631   1729.60803
  1828.0     0.000547     1168.82849   1745.64429
  1864.0     0.000536     1168.94336   1752.69873
  1896.0     0.000527     1169.05969   1750.09326
  1878.0     0.000532     1169.17798   1738.11365
  1885.0     0.000531     1169.29822   1717.85376
  1831.0     0.000546     1169.42004   1690.96057
  1718.0     0.000582     1169.54407   1659.36804
  1631.0     0.000613     1169.66956   1625.06726
  1707.0     0.000586     1169.79700   1589.94189
  1552.0     0.000644     1169.92603   1555.64575
  1559.0     0.000641     1170.05713   1523.56299
  1492.0     0.000670     1170.18933   1494.82239
  1479.0     0.000676     1170.32397   1470.43115
  1532.0     0.000653     1170.45947   1451.48193
  1458.0     0.000686     1170.59729   1439.45251
  1540.0     0.000649     1170.73621   1436.48926
  1435.0     0.000697     1170.87683   1445.51270
  1403.0     0.000713     1171.01880   1469.96997
  1480.0     0.000676     1171.16248   1512.84497
  1496.0     0.000668     1171.30774   1575.51672
  1498.0     0.000668     1171.45386   1656.17627
  1650.0     0.000606     1171.60156   1748.96423
  1596.0     0.000627     1171.75098   1844.13513
  1688.0     0.000592     1171.90186   1929.63647
  1845.0     0.000542     1172.05334   1994.77856
  1946.0     0.000514     1172.20654   2036.00171
  1937.0     0.000516     1172.36096   2059.89160
  1922.0     0.000520     1172.51672   2078.57983
  1930.0     0.000518     1172.67358   2102.18774
  2061.0     0.000485     1172.83191   2134.02979
  1960.0     0.000510     1172.99109   2169.25366
  1985.0     0.000504     1173.15076   2196.19751
  1954.0     0.000512     1173.31226   2200.41406
  1979.0     0.000505     1173.47461   2170.83911
  1994.0     0.000502     1173.63794   2105.11084
  1983.0     0.000504     1173.80212   2009.93677
  2020.0     0.000495     1173.96729   1897.19373
  2008.0     0.000498     1174.13342   1779.67615
  1905.0     0.000525     1174.30066   1668.16394
  1857.0     0.000539     1174.46851   1570.11951
  1800.0     0.000556     1174.63721   1489.15344
  1719.0     0.000582     1174.80688   1425.55164
  1616.0     0.000619     1174.97693   1377.32617
  1526.0     0.000655     1175.14807   1341.40137
  1513.0     0.000661     1175.31946   1314.58081
  1505.0     0.000664     1175.49194   1294.13818
  1413.0     0.000708     1175.66516   1278.04224
  1397.0     0.000716     1175.83813   1264.93689
  1353.0     0.000739     1176.01233   1253.99768
  1420.0     0.000704     1176.18713   1244.73132
  1294.0     0.000773     1176.36218   1236.87805
  1242.0     0.000805     1176.53784   1230.26953
  1291.0     0.000775     1176.71375   1224.79492
  1256.0     0.000796     1176.89026   1220.36023
  1242.0     0.000805     1177.06665   1216.88452
  1191.0     0.000840     1177.24402   1214.27856
  1172.0     0.000853     1177.42139   1212.46265
  1175.0     0.000851     1177.59888   1211.38208
  1178.0     0.000849     1177.77698   1210.99475
  1170.0     0.000855     1177.95447   1211.28174
  1161.0     0.000861     1178.13281   1212.25696
  1189.0     0.000841     1178.31140   1213.96790
  1209.0     0.000827     1178.48950   1216.49976
  1266.0     0.000790     1178.66833   1219.98596
  1174.0     0.000852     1178.84668   1224.59705
  1119.0     0.000894     1179.02551   1230.53064
  1234.0     0.000810     1179.20374   1238.06824
  1251.0     0.000799     1179.38184   1247.45874
  1211.0     0.000826     1179.56042   1258.96838
  1258.0     0.000795     1179.73865   1272.84045
  1254.0     0.000797     1179.91650   1289.25623
  1235.0     0.000810     1180.09424   1308.31299
  1259.0     0.000794     1180.27173   1329.98096
  1324.0     0.000755     1180.44897   1354.07751
  1306.0     0.000766     1180.62598   1380.25208
  1366.0     0.000732     1180.80286   1407.94873
  1329.0     0.000752     1180.97888   1436.45496
  1353.0     0.000739     1181.15466   1464.89941
  1433.0     0.000698     1181.33008   1492.29370
  1471.0     0.000680     1181.50452   1517.59497
  1539.0     0.000650     1181.67932   1539.77832
  1528.0     0.000654     1181.85303   1557.92664
  1564.0     0.000639     1182.02600   1571.34119
  1691.0     0.000591     1182.19861   1579.61084
  1586.0     0.000631     1182.37073   1582.70142
  1646.0     0.000608     1182.54175   1580.92505
  1514.0     0.000661     1182.71228   1574.89648
  1657.0     0.000604     1182.88196   1565.44385
  1555.0     0.000643     1183.05127   1553.52747
  1580.0     0.000633     1183.21912   1540.17053
  1580.0     0.000633     1183.38647   1526.40015
  1458.0     0.000686     1183.55298   1513.20178
  1587.0     0.000630     1183.71838   1501.49133
  1501.0     0.000666     1183.88306   1492.08972
  1503.0     0.000665     1184.04663   1485.70752
  1524.0     0.000656     1184.20886   1482.94092
  1551.0     0.000645     1184.37036   1484.26440
  1445.0     0.000692     1184.53064   1490.01733
  1464.0     0.000683     1184.68970   1500.39185
  1498.0     0.000668     1184.84790   1515.40601
  1451.0     0.000689     1185.00476   1534.87073
  1508.0     0.000663     1185.16028   1558.34546
  1483.0     0.000674     1185.31470   1585.10437
  1490.0     0.000671     1185.46790   1614.11133
  1513.0     0.000661     1185.61963   1644.02698
  1499.0     0.000667     1185.76965   1673.24976
  1504.0     0.000665     1185.91858   1700.00562
  1489.0     0.000672     1186.06628   1722.45911
  1566.0     0.000639     1186.21204   1738.84998
  1673.0     0.000598     1186.35681   1747.65100
  1682.0     0.000595     1186.49939   1747.73083
  1686.0     0.000593     1186.64111   1738.55078
  1707.0     0.000586     1186.78088   1720.30151
  1720.0     0.000581     1186.91919   1693.93188
  1705.0     0.000587     1187.05579   1661.01880
  1731.0     0.000578     1187.19043   1623.52612
  1638.0     0.000611     1187.32373   1583.56287
  1615.0     0.000619     1187.45508   1543.16711
  1576.0     0.000635     1187.58447   1504.17200
  1480.0     0.000676     1187.71228   1468.05554
  1475.0     0.000678     1187.83813   1435.95557
  1485.0     0.000673     1187.96179   1408.61768
  1425.0     0.000702     1188.08398   1386.42529
  1487.0     0.000672     1188.20374   1369.45837
  1376.0     0.000727     1188.32214   1357.55981
  1386.0     0.000722     1188.43811   1350.40479
  1361.0     0.000735     1188.55176   1347.61987
  1373.0     0.000728     1188.66431   1348.62964
  1400.0     0.000714     1188.77393   1352.99194
  1373.0     0.000728     1188.88147   1360.21411
  1324.0     0.000755     1188.98694   1369.81250
  1358.0     0.000736     1189.09021   1381.30872
  1339.0     0.000747     1189.19128   1394.22742
  1404.0     0.000712     1189.29004   1408.08435
  1398.0     0.000715     1189.38660   1422.39355
  1407.0     0.000711     1189.48059   1436.64966
  1345.0     0.000743     1189.57239   1450.33459
  1431.0     0.000699     1189.66187   1462.92639
  1372.0     0.000729     1189.74866   1473.91516
  1474.0     0.000678     1189.83313   1482.84399
  1384.0     0.000723     1189.91504   1489.34143
  1488.0     0.000672     1189.99463   1493.17383
  1404.0     0.000712     1190.07178   1494.28320
  1421.0     0.000704     1190.14600   1492.80115
  1363.0     0.000734     1190.21777   1489.04077
  1520.0     0.000658     1190.28711   1483.45740
  1430.0     0.000699     1190.35339   1476.58350
  1539.0     0.000650     1190.41736   1468.97729
  1489.0     0.000672     1190.47852   1461.16162
  1451.0     0.000689     1190.53674   1453.57971
  1488.0     0.000672     1190.59241   1446.56799
  1445.0     0.000692     1190.64490   1440.33228
  1616.0     0.000619     1190.69495   1434.94165
  1616.0     0.000619     1190.74243   1430.33167
  1549.0     0.000646     1190.78638   1426.32397
  1644.0     0.000608     1190.82800   1422.65588
  1529.0     0.000654     1190.86609   1419.01697
  1578.0     0.000634     1190.90161   1415.09778
  1509.0     0.000663     1190.93420   1410.63098
  1539.0     0.000650     1190.96387   1405.43591
  1486.0     0.000673     1190.99011   1399.34839
  1467.0     0.000682     1191.01331   1392.60803
  1433.0     0.000698     1191.03406   1385.28857
  1387.0     0.000721     1191.05115   1377.66528
  1409.0     0.000710     1191.06531   1370.14209
  1410.0     0.000709     1191.07605   1363.14514
  1384.0     0.000723     1191.08398   1357.27991
  1339.0     0.000747     1191.08850   1353.23657
  1431.0     0.000699     1191.08972   1351.82239
  1315.0     0.000760     1191.08777   1353.93298
  1324.0     0.000755     1191.08240   1360.48193
  1327.0     0.000754     1191.07385   1372.27051
  1342.0     0.000745     1191.06177   1389.79456
  1383.0     0.000723     1191.04688   1413.01465
  1378.0     0.000726     1191.02832   1441.16003
  1440.0     0.000694     1191.00647   1472.62756
  1492.0     0.000670     1190.98108   1505.01501
  1548.0     0.000646     1190.95227   1535.35303
  1594.0     0.000627     1190.92004   1560.53809
  1631.0     0.000613     1190.88416   1578.06311
  1705.0     0.000587     1190.84497   1586.87805
  1732.0     0.000577     1190.80249   1587.80591
  1779.0     0.000562     1190.75610   1583.11755
  1735.0     0.000576     1190.70642   1575.70374
  1774.0     0.000564     1190.65295   1568.35571
  1762.0     0.000568     1190.59583   1563.34155
  1697.0     0.000589     1190.53540   1562.18274
  1668.0     0.000600     1190.47095   1565.61255
  1662.0     0.000602     1190.40308   1573.67346
  1610.0     0.000621     1190.33154   1585.91663
  1633.0     0.000612     1190.25659   1601.62854
  1578.0     0.000634     1190.17749   1620.04395
  1574.0     0.000635     1190.09497   1640.55798
  1575.0     0.000635     1190.00867   1662.95081
  1485.0     0.000673     1189.91833   1687.67334
  1526.0     0.000655     1189.82471   1716.13171
  1590.0     0.000629     1189.72705   1750.77283
  1671.0     0.000598     1189.62561   1794.60864
  1686.0     0.000593     1189.52039   1849.87878
  1750.0     0.000571     1189.41138   1916.01770
  1689.0     0.000592     1189.29834   1987.71265
  1807.0     0.000553     1189.18164   2054.15698
  1814.0     0.000551     1189.06079   2100.38159
  1861.0     0.000537     1188.93628   2112.27686
  2003.0     0.000499     1188.80798   2085.62988
  2020.0     0.000495     1188.67578   2029.77686
  2033.0     0.000492     1188.53955   1960.42798
  1997.0     0.000501     1188.39941   1891.56274
  2016.0     0.000496     1188.25488   1832.02759
  1958.0     0.000511     1188.10730   1785.10352
  1960.0     0.000510     1187.95471   1749.81262
  2316.0     0.000432     1187.79907   1723.05530
  2281.0     0.000438     1187.63904   1701.48071
  1971.0     0.000507     1187.47498   1682.40576
  1730.0     0.000578     1187.30713   1664.20972
  1658.0     0.000603     1187.13477   1646.04004
  1745.0     0.000573     1186.95874   1627.57544
  1639.0     0.000610     1186.77942   1608.80615
  1655.0     0.000604     1186.59473   1589.91345
  1743.0     0.000574     1186.40649   1571.19324
  1592.0     0.000628     1186.21460   1552.98694
  1706.0     0.000586     1186.01831   1535.60303
  1627.0     0.000615     1185.81799   1519.23755
  1602.0     0.000624     1185.61353   1503.90051
  1608.0     0.000622     1185.40491   1489.39124
  1685.0     0.000593     1185.19250   1475.32275
  1596.0     0.000627     1184.97583   1461.22791
  1613.0     0.000620     1184.75488   1446.76038
  1555.0     0.000643     1184.53027   1431.97498
  1521.0     0.000657     1184.30127   1417.57129
  1512.0     0.000661     1184.06799   1404.76953
  1433.0     0.000698     1183.83105   1394.99487
  1455.0     0.000687     1183.58960   1389.56445
  1436.0     0.000696     1183.34436   1389.54834
  1377.0     0.000726     1183.09473   1395.63220
  1433.0     0.000698     1182.84119   1408.05664
  1352.0     0.000740     1182.58350   1426.64221
  1436.0     0.000696     1182.32166   1450.79578
  1344.0     0.000744     1182.05554   1479.56506
  1369.0     0.000730     1181.78540   1511.68445
  1339.0     0.000747     1181.51123   1545.64551
  1369.0     0.000730     1181.23242   1579.73962
  1359.0     0.000736     1180.95007   1612.19092
  1465.0     0.000683     1180.66382   1641.24646
  1500.0     0.000667     1180.37292   1665.34705
  1441.0     0.000694     1180.07813   1683.32861
  1579.0     0.000633     1179.77869   1694.59241
  1538.0     0.000650     1179.47571   1699.25562
  1611.0     0.000621     1179.16870   1698.01147
  1663.0     0.000601     1178.85730   1691.97986
  1686.0     0.000593     1178.54187   1682.44763
  1698.0     0.000589     1178.22253   1670.67261
  1730.0     0.000578     1177.89893   1657.59863
  1631.0     0.000613     1177.57117   1643.94373
  1658.0     0.000603     1177.23950   1630.04089
  1705.0     0.000587     1176.90369   1615.88684
  1774.0     0.000564     1176.56384   1601.22339
  1635.0     0.000612     1176.22021   1585.66150
  1657.0     0.000604     1175.87158   1568.82153
  1700.0     0.000588     1175.51990   1550.45178
  1726.0     0.000579     1175.16345   1530.49670
  1750.0     0.000571     1174.80347   1509.12036
  1656.0     0.000604     1174.43933   1486.66394
  1558.0     0.000642     1174.07129   1463.60461
  1570.0     0.000637     1173.69910   1440.48999
  1546.0     0.000647     1173.32300   1417.89050
  1500.0     0.000667     1172.94275   1396.34009
  1395.0     0.000717     1172.55896   1376.29163
  1352.0     0.000740     1172.17102   1358.09375
  1291.0     0.000775     1171.77881   1341.93225
  1324.0     0.000755     1171.38257   1327.96594
  1265.0     0.000791     1170.98315   1316.13062
  1305.0     0.000766     1170.57922   1306.29236
  1278.0     0.000782     1170.17163   1298.24438
  1326.0     0.000754     1169.76001   1291.73328
  1266.0     0.000790     1169.34473   1286.48181
  1247.0     0.000802     1168.92566   1282.21509
  1279.0     0.000782     1168.50232   1278.67651
  1201.0     0.000833     1168.07507   1275.64172
  1294.0     0.000773     1167.64465   1272.92200
  1258.0     0.000795     1167.21008   1270.36658
  1188.0     0.000842     1166.77197   1267.86584
  1213.0     0.000824     1166.32996   1265.34265
  1211.0     0.000826     1165.88367   1262.75281
  1304.0     0.000767     1165.43445   1260.07776
  1203.0     0.000831     1164.98108   1257.31689
  1266.0     0.000790     1164.52393   1254.48950
  1207.0     0.000829     1164.06360   1251.63245
  1250.0     0.000800     1163.59912   1248.78833
  1278.0     0.000782     1163.13123   1246.01587
  1276.0     0.000784     1162.65979   1243.37915
  1253.0     0.000798     1162.18481   1240.95496
  1200.0     0.000833     1161.70569   1238.82336
  1239.0     0.000807     1161.22388   1237.10071
  1259.0     0.000794     1160.73792   1235.82227
  1219.0     0.000820     1160.24841   1235.10547
  1239.0     0.000807     1159.75562   1235.03711
  1212.0     0.000825     1159.25940   1235.69336
  1226.0     0.000816     1158.76001   1237.13110
  1287.0     0.000777     1158.25647   1239.38538
  1199.0     0.000834     1157.75000   1242.46143
  1174.0     0.000852     1157.24036   1246.32788
  1314.0     0.000761     1156.72717   1250.90796
  1267.0     0.000789     1156.21057   1256.09155
  1293.0     0.000773     1155.69080   1261.72620
  1258.0     0.000795     1155.16724   1267.62463
  1225.0     0.000816     1154.64099   1273.58472
  1286.0     0.000778     1154.11145   1279.37231
  1255.0     0.000797     1153.57874   1284.76880
  1216.0     0.000822     1153.04248   1289.56982
  1292.0     0.000774     1152.50342   1293.61353
  1270.0     0.000787     1151.96106   1296.79346
  1239.0     0.000807     1151.41589   1299.07654
  1258.0     0.000795     1150.86707   1300.50403
  1271.0     0.000787     1150.31567   1301.17712
  1261.0     0.000793     1149.76135   1301.24219
  1254.0     0.000797     1149.20349   1300.86255
  1210.0     0.000826     1148.64343   1300.19910
  1287.0     0.000777     1148.08008   1299.37891
  1256.0     0.000796     1147.51392   1298.49805
  1245.0     0.000803     1146.94458   1297.60669
  1248.0     0.000801     1146.37256   1296.69019
  1205.0     0.000830     1145.79785   1295.69556
  1232.0     0.000812     1145.22046   1294.52393
  1225.0     0.000816     1144.64001   1293.04639
  1254.0     0.000797     1144.05725   1291.12366
  1261.0     0.000793     1143.47144   1288.61755
  1246.0     0.000803     1142.88318   1285.42078
  1194.0     0.000838     1142.29199   1281.46643
  1265.0     0.000791     1141.69849   1276.74390
  1238.0     0.000808     1141.10266   1271.29761
  1212.0     0.000825     1140.50427   1265.22327
  1142.0     0.000876     1139.90295   1258.66211
  1122.0     0.000891     1139.29968   1251.79663
  1197.0     0.000835     1138.69336   1244.82190
  1235.0     0.000810     1138.08545   1237.98499
  1205.0     0.000830     1137.47449   1231.56970
  1206.0     0.000829     1136.86157   1225.92285
  1302.0     0.000768     1136.24658   1221.49219
  1199.0     0.000834     1135.62915   1218.86597
  1157.0     0.000864     1135.00964   1218.84180
  1242.0     0.000805     1134.38733   1222.43005
  1199.0     0.000834     1133.76355   1230.92139
  1179.0     0.000848     1133.13733   1245.81653
  1234.0     0.000810     1132.50916   1268.71240
  1169.0     0.000855     1131.87927   1301.07373
  1248.0     0.000801     1131.24707   1343.92603
  1283.0     0.000779     1130.61279   1397.46936
  1273.0     0.000786     1129.97705   1460.71631
  1346.0     0.000743     1129.33899   1531.21765
  1341.0     0.000746     1128.69922   1604.98291
  1321.0     0.000757     1128.05750   1676.63000
  1477.0     0.000677     1127.41443   1739.79517
  1519.0     0.000658     1126.76941   1787.91284
  1539.0     0.000650     1126.12256   1815.21204
  1546.0     0.000647     1125.47400   1818.13135
  1610.0     0.000621     1124.82410   1796.40454
  1574.0     0.000635     1124.17297   1753.16626
  1613.0     0.000620     1123.51929   1693.96631
  1635.0     0.000612     1122.86487   1625.40479
  1573.0     0.000636     1122.20886   1553.98071
  1664.0     0.000601     1121.55151   1485.31653
  1639.0     0.000610     1120.89270   1423.65271
  1640.0     0.000610     1120.23242   1371.69690
  1632.0     0.000613     1119.57117   1330.63647
  1502.0     0.000666     1118.90833   1300.39221
  1445.0     0.000692     1118.24451   1279.97485
  1411.0     0.000709     1117.57935   1267.87158
  1394.0     0.000717     1116.91296   1262.38354
  1417.0     0.000706     1116.24573   1261.86304
  1326.0     0.000754     1115.57715   1264.86389
  1364.0     0.000733     1114.90784   1270.20020
  1320.0     0.000758     1114.23755   1276.94434
  1182.0     0.000846     1113.56641   1284.38855
  1197.0     0.000835     1112.89429   1292.01147
  1272.0     0.000786     1112.22095   1299.43103
  1291.0     0.000775     1111.54761   1306.36096
  1301.0     0.000769     1110.87280   1312.60620
  1228.0     0.000814     1110.19775   1318.03247
  1295.0     0.000772     1109.52161   1322.55701
  1250.0     0.000800     1108.84509   1326.13782
  1321.0     0.000757     1108.16772   1328.76819
  1320.0     0.000758     1107.49036   1330.47607
  1361.0     0.000735     1106.81201   1331.27710
  1349.0     0.000741     1106.13318   1331.32703
  1295.0     0.000772     1105.45398   1330.69189
  1330.0     0.000752     1104.77454   1329.49329
  1364.0     0.000733     1104.09460   1327.85596
  1329.0     0.000752     1103.41455   1325.90857
  1289.0     0.000776     1102.73413   1323.77417
  1328.0     0.000753     1102.05322   1321.56067
  1334.0     0.000750     1101.37256   1319.36108
  1395.0     0.000717     1100.69165   1317.24866
  1410.0     0.000709     1100.01074   1315.28040
  1365.0     0.000733     1099.32959   1313.49280
  1284.0     0.000779     1098.64844   1311.91089
  1279.0     0.000782     1097.96729   1310.54419
  1368.0     0.000731     1097.28662   1309.39966
  1355.0     0.000738     1096.60583   1308.47498
  1386.0     0.000722     1095.92493   1307.77710
  1422.0     0.000703     1095.24475   1307.31494
  1335.0     0.000749     1094.56445   1307.11060
  1318.0     0.000759     1093.88440   1307.21167
  1418.0     0.000705     1093.20496   1307.68872
  1347.0     0.000742     1092.52600   1308.65735
  1308.0     0.000765     1091.84729   1310.31555
  1278.0     0.000782     1091.16895   1313.01709
  1383.0     0.000723     1090.49084   1317.43201
  1403.0     0.000713     1089.81384   1324.83191
  1440.0     0.000694     1089.13733   1337.41162
  1404.0     0.000712     1088.46130   1358.49646
  1456.0     0.000687     1087.78589   1392.14502
  1414.0     0.000707     1087.11145   1441.79431
  1450.0     0.000690     1086.43762   1507.95264
  1553.0     0.000644     1085.76453   1585.84387
  1546.0     0.000647     1085.09192   1664.28674
  1553.0     0.000644     1084.42078   1726.97803
  1614.0     0.000620     1083.75049   1758.16125
  1710.0     0.000585     1083.08118   1753.12646
  1629.0     0.000614     1082.41272   1722.17517
  1774.0     0.000564     1081.74512   1681.77722
  1741.0     0.000574     1081.07886   1645.74158
  1800.0     0.000556     1080.41382   1621.66467
  1832.0     0.000546     1079.74976   1611.25671
  1758.0     0.000569     1079.08704   1611.97876
  1789.0     0.000559     1078.42517   1619.64807
  1744.0     0.000573     1077.76501   1630.42993
  1749.0     0.000572     1077.10632   1641.78577
  1737.0     0.000576     1076.44873   1652.56909
  1808.0     0.000553     1075.79224   1662.70801
  1772.0     0.000564     1075.13757   1672.79810
  1728.0     0.000579     1074.48474   1683.72620
  1757.0     0.000569     1073.83264   1696.34607
  1663.0     0.000601     1073.18286   1711.20703
  1777.0     0.000563     1072.53418   1728.32104
  1692.0     0.000591     1071.88733   1747.01990
  1734.0     0.000577     1071.24207   1765.90454
  1779.0     0.000562     1070.59888   1782.91614
  1726.0     0.000579     1069.95691   1795.52954
  1747.0     0.000572     1069.31702   1801.09949
  1705.0     0.000587     1068.67871   1797.35913
  1782.0     0.000561     1068.04272   1783.03357
  1683.0     0.000594     1067.40857   1758.29565
  1707.0     0.000586     1066.77576   1724.79565
  1754.0     0.000570     1066.14514   1685.21985
  1645.0     0.000608     1065.51685   1642.73425
  1642.0     0.000609     1064.89050   1600.44824
  1681.0     0.000595     1064.26636   1561.11877
  1677.0     0.000596     1063.64404   1526.90112
  1632.0     0.000613     1063.02380   1499.24255
  1575.0     0.000635     1062.40613   1478.86938
  1597.0     0.000626     1061.79089   1465.85974
  1540.0     0.000649     1061.17749   1459.77112
  1551.0     0.000645     1060.56641   1459.78894
  1481.0     0.000675     1059.95764   1464.87036
  1478.0     0.000677     1059.35107   1473.86646
  1439.0     0.000695     1058.74731   1485.61682
  1370.0     0.000730     1058.14539   1499.00854
  1461.0     0.000684     1057.54651   1513.05310
  1507.0     0.000664     1056.94995   1526.91711
  1524.0     0.000656     1056.35571   1540.00049
  1454.0     0.000688     1055.76428   1551.95056
  1567.0     0.000638     1055.17529   1562.61523
  1565.0     0.000639     1054.58899   1571.95923
  1622.0     0.000617     1054.00537   1579.98230
  1522.0     0.000657     1053.42419   1586.62134
  1616.0     0.000619     1052.84607   1591.74512
  1737.0     0.000576     1052.27026   1595.11316
  1720.0     0.000581     1051.69727   1596.40039
  1797.0     0.000556     1051.12732   1595.22510
  1780.0     0.000562     1050.55994   1591.18909
  1768.0     0.000566     1049.99585   1583.93091
  1752.0     0.000571     1049.43433   1573.19348
  1847.0     0.000541     1048.87573   1558.93286
  1744.0     0.000573     1048.32007   1541.43677
  1678.0     0.000596     1047.76697   1521.45349
  1662.0     0.000602     1047.21729   1500.23779
  1556.0     0.000643     1046.67017   1479.49060
  1607.0     0.000622     1046.12683   1461.20789
  1590.0     0.000629     1045.58606   1447.45178
  1497.0     0.000668     1045.04858   1440.07654
  1488.0     0.000672     1044.51416   1440.39294
  1517.0     0.000659     1043.98242   1448.83533
  1499.0     0.000667     1043.45459   1464.68420
  1546.0     0.000647     1042.92957   1485.92822
  1474.0     0.000678     1042.40747   1509.33801
  1522.0     0.000657     1041.88892   1530.77063
  1489.0     0.000672     1041.37366   1545.74768
  1502.0     0.000666     1040.86145   1550.38086
  1541.0     0.000649     1040.35254   1542.45728
  1614.0     0.000620     1039.84717   1522.27466
  1601.0     0.000625     1039.34497   1492.31238
  1599.0     0.000625     1038.84558   1456.22717
  1550.0     0.000645     1038.34985   1417.83789
  1556.0     0.000643     1037.85791   1380.44629
  1456.0     0.000687     1037.36938   1346.46338
  1409.0     0.000710     1036.88379   1317.26184
  1415.0     0.000707     1036.40186   1293.24756
  1354.0     0.000739     1035.92322   1274.07483
  1316.0     0.000760     1035.44812   1258.93616
  1294.0     0.000773     1034.97693   1246.84558
  1253.0     0.000798     1034.50879   1236.85400
  1290.0     0.000775     1034.04395   1228.17322
  1254.0     0.000797     1033.58276   1220.22559
  1237.0     0.000808     1033.12549   1212.63464
  1226.0     0.000816     1032.67090   1205.18335
  1230.0     0.000813     1032.22070   1197.77942
  1185.0     0.000844     1031.77380   1190.39465
  1202.0     0.000832     1031.33044   1183.04907
  1177.0     0.000850     1030.89111   1175.78308
  1269.0     0.000788     1030.45483   1168.63818
  1275.0     0.000784     1030.02246   1161.65894
  1106.0     0.000904     1029.59375   1154.88489
  1086.0     0.000921     1029.16846   1148.35571
  1079.0     0.000927     1028.74683   1142.11353
  1133.0     0.000883     1028.32861   1136.20605
  1137.0     0.000880     1027.91431   1130.70947
  1085.0     0.000922     1027.50366   1125.73792
  1099.0     0.000910     1027.09668   1121.46265
  1127.0     0.000887     1026.69348   1118.13416
  1119.0     0.000894     1026.29370   1116.07544
  1178.0     0.000849     1025.89783   1115.65442
  1107.0     0.000903     1025.50525   1117.23022
  1123.0     0.000890     1025.11707   1120.98926
  1070.0     0.000935     1024.73206   1126.89050
  1099.0     0.000910     1024.35095   1134.51514
  1070.0     0.000935     1023.97351   1143.02832
  1100.0     0.000909     1023.59943   1151.23511
  1064.0     0.000940     1023.22961   1157.75476
  1136.0     0.000880     1022.86285   1161.35364
  1118.0     0.000894     1022.50061   1161.44287
  1133.0     0.000883     1022.14172   1158.37524
  1109.0     0.000902     1021.78619   1153.23840
  1202.0     0.000832     1021.43488   1147.35449
  1193.0     0.000838     1021.08679   1141.89697
  1163.0     0.000860     1020.74292   1137.64978
  1149.0     0.000870     1020.40204   1134.96399
  1200.0     0.000833     1020.06531   1133.76440
  1136.0     0.000880     1019.73218   1133.65747
  1101.0     0.000908     1019.40277   1134.08130
  1107.0     0.000903     1019.07727   1134.44299
  1134.0     0.000882     1018.75519   1134.22473
  1040.0     0.000962     1018.43707   1133.05164
  1072.0     0.000933     1018.12225   1130.70105
  1086.0     0.000921     1017.81079   1127.09790
  985.0      0.001015     1017.50360   1122.29858
  1104.0     0.000906     1017.19952   1116.42249
  1019.0     0.000981     1016.89960   1109.70020
  1053.0     0.000950     1016.60297   1102.40344
  1041.0     0.000961     1016.31018   1094.83411
  1065.0     0.000939     1016.02063   1087.29065
  1063.0     0.000941     1015.73480   1080.05896
  1081.0     0.000925     1015.45264   1073.37585
  1045.0     0.000957     1015.17401   1067.44324
  1085.0     0.000922     1014.89905   1062.41162
  1067.0     0.000937     1014.62708   1058.38196
  996.0      0.001004     1014.35925   1055.40271
  1038.0     0.000963     1014.09479   1053.47974
  1008.0     0.000992     1013.83392   1052.57751
  1016.0     0.000984     1013.57648   1052.62524
  1060.0     0.000943     1013.32214   1053.52258
  1069.0     0.000935     1013.07147   1055.14734
  1037.0     0.000964     1012.82434   1057.35706
  1029.0     0.000972     1012.58038   1060.00159
  1003.0     0.000997     1012.34021   1062.91931
  1069.0     0.000935     1012.10321   1065.95142
  1096.0     0.000912     1011.86951   1068.94617
  1004.0     0.000996     1011.63916   1071.76416
  1061.0     0.000943     1011.41211   1074.28967
  997.0      0.001003     1011.18848   1076.43713
  1079.0     0.000927     1010.96790   1078.16089
  1047.0     0.000955     1010.75079   1079.45117
  1020.0     0.000980     1010.53656   1080.34216
  1067.0     0.000937     1010.32587   1080.90186
  1095.0     0.000913     1010.11841   1081.21912
  1038.0     0.000963     1009.91370   1081.39209
  1054.0     0.000949     1009.71271   1081.53918
  1087.0     0.000920     1009.51465   1081.71936
  1088.0     0.000919     1009.31952   1082.02832
  1040.0     0.000962     1009.12799   1082.53003
  1009.0     0.000991     1008.93878   1083.26526
  1097.0     0.000912     1008.75293   1084.25745
  1066.0     0.000938     1008.57001   1085.51172
  1074.0     0.000931     1008.38989   1087.01746
  1119.0     0.000894     1008.21320   1088.75769
  1118.0     0.000894     1008.03894   1090.70642
  1111.0     0.000900     1007.86737   1092.84143
  1081.0     0.000925     1007.69922   1095.14172
  1058.0     0.000945     1007.53357   1097.59106
  1111.0     0.000900     1007.37067   1100.17920
  1062.0     0.000942     1007.21100   1102.90137
  1032.0     0.000969     1007.05334   1105.75513
  1095.0     0.000913     1006.89893   1108.74719
  1123.0     0.000890     1006.74713   1111.87671
  1156.0     0.000865     1006.59772   1115.14966
  1130.0     0.000885     1006.45087   1118.57153
  1165.0     0.000858     1006.30688   1122.14392
  1061.0     0.000943     1006.16522   1125.84668
  1186.0     0.000843     1006.02643   1129.68127
  1118.0     0.000894     1005.88959   1133.62939
  1175.0     0.000851     1005.75525   1137.67480
  1210.0     0.000826     1005.62354   1141.79395
  1136.0     0.000880     1005.49414   1145.95776
  1141.0     0.000876     1005.36707   1150.13611
  1127.0     0.000887     1005.24225   1154.31604
  1178.0     0.000849     1005.11963   1158.41602
  1145.0     0.000873     1004.99939   1162.42224
  1156.0     0.000865     1004.88104   1166.29578
  1153.0     0.000867     1004.76520   1169.93274
  1157.0     0.000864     1004.65125   1173.42712
  1188.0     0.000842     1004.53949   1176.67993
  1163.0     0.000860     1004.42938   1179.66125
  1166.0     0.000858     1004.32159   1182.34351
  1158.0     0.000864     1004.21594   1184.70422
  1220.0     0.000820     1004.11182   1186.72974
  1145.0     0.000873     1004.00983   1188.41174
  1112.0     0.000899     1003.90942   1189.74988
  1212.0     0.000825     1003.81085   1190.75769
  1203.0     0.000831     1003.71423   1191.45825
  1217.0     0.000822     1003.61926   1191.89124
  1211.0     0.000826     1003.52576   1192.10950
  1184.0     0.000845     1003.43433   1192.18372
  1209.0     0.000827     1003.34393   1192.20239
  1208.0     0.000828     1003.25543   1192.26965
  1251.0     0.000799     1003.16815   1192.50867
  1220.0     0.000820     1003.08270   1193.06409
  1211.0     0.000826     1002.99841   1194.09839
  1138.0     0.000879     1002.91559   1195.80566
  1192.0     0.000839     1002.83374   1198.40820
  1139.0     0.000878     1002.75366   1202.18359
  1162.0     0.000861     1002.67474   1207.45911
  1239.0     0.000807     1002.59668   1214.63062
  1241.0     0.000806     1002.52014   1224.16821
  1283.0     0.000779     1002.44452   1236.60449
  1203.0     0.000831     1002.36987   1252.52209
  1309.0     0.000764     1002.29645   1272.51221
  1258.0     0.000795     1002.22388   1297.11609
  1258.0     0.000795     1002.15247   1326.75305
  1360.0     0.000735     1002.08160   1361.62122
  1358.0     0.000736     1002.01184   1401.61108
  1357.0     0.000737     1001.94275   1446.21594
  1369.0     0.000730     1001.87427   1494.46399
  1406.0     0.000711     1001.80658   1544.89453
  1508.0     0.000663     1001.73962   1595.57654
  1477.0     0.000677     1001.67310   1644.17859
  1548.0     0.000646     1001.60742   1688.09680
  1547.0     0.000646     1001.54218   1724.63806
  1594.0     0.000627     1001.47711   1751.28076
  1597.0     0.000626     1001.41272   1765.99451
  1644.0     0.000608     1001.34851   1767.60767
  1682.0     0.000595     1001.28485   1756.09753
  1619.0     0.000618     1001.22156   1732.69128
  1606.0     0.000623     1001.15790   1699.69360
  1549.0     0.000646     1001.09485   1660.07727
  1536.0     0.000651     1001.03204   1616.93286
  1575.0     0.000635     1000.96912   1572.91138
  1489.0     0.000672     1000.90625   1529.74878
  1567.0     0.000638     1000.84351   1488.05896
  1405.0     0.000712     1000.78064   1447.38989
  1441.0     0.000694     1000.71759   1406.71497
  1438.0     0.000695     1000.65436   1365.47852
  1379.0     0.000725     1000.59131   1324.47437
  1320.0     0.000758     1000.52747   1285.53223
  1338.0     0.000747     1000.46362   1250.52734
  1241.0     0.000806     1000.39929   1220.74146
  1247.0     0.000802     1000.33490   1196.66467
  1296.0     0.000772     1000.26978   1178.05151
  1192.0     0.000839     1000.20416   1164.15173
  1105.0     0.000905     1000.13824   1154.00830
  1183.0     0.000845     1000.07159   1146.69116
  1116.0     0.000896     1000.00421   1141.50378
  1151.0     0.000869     999.93652    1138.01184
  1216.0     0.000822     999.86780    1136.08484
  1130.0     0.000885     999.79822    1135.91187
  1088.0     0.000919     999.72815    1138.04431
  1129.0     0.000886     999.65710    1143.42664
  1122.0     0.000891     999.58514    1153.33740
  1130.0     0.000885     999.51233    1169.14636
  1180.0     0.000847     999.43829    1191.80920
  1173.0     0.000853     999.36328    1221.20056
  1188.0     0.000842     999.28723    1255.46045
  1190.0     0.000840     999.20996    1290.68201
  1178.0     0.000849     999.13196    1321.15491
  1210.0     0.000826     999.05212    1340.41040
  1259.0     0.000794     998.97119    1343.42383
  1375.0     0.000727     998.88922    1329.45874
  1349.0     0.000741     998.80554    1302.42651
  1373.0     0.000728     998.72046    1268.43445
  1373.0     0.000728     998.63434    1233.30078
  1381.0     0.000724     998.54639    1201.30603
  1387.0     0.000721     998.45703    1174.80347
  1354.0     0.000739     998.36609    1154.40332
  1316.0     0.000760     998.27362    1139.54492
  1215.0     0.000823     998.17926    1129.13892
  1198.0     0.000835     998.08319    1122.10815
  1228.0     0.000814     997.98547    1117.62537
  1175.0     0.000851     997.88611    1115.16663
  1174.0     0.000852     997.78461    1114.42798
  1150.0     0.000870     997.68158    1115.23193
  1131.0     0.000884     997.57654    1117.42883
  1111.0     0.000900     997.46918    1120.84900
  1151.0     0.000869     997.35992    1125.28796
  1143.0     0.000875     997.24921    1130.50232
  1057.0     0.000946     997.13586    1136.24121
  1115.0     0.000897     997.02069    1142.29797
  1058.0     0.000945     996.90314    1148.53223
  1156.0     0.000865     996.78351    1154.98169
  1155.0     0.000866     996.66162    1161.88708
  1185.0     0.000844     996.53754    1169.72290
  1168.0     0.000856     996.41095    1179.14563
  1137.0     0.000880     996.28210    1190.84619
  1207.0     0.000829     996.15088    1205.32068
  1227.0     0.000815     996.01727    1222.41675
  1240.0     0.000806     995.88129    1241.32544
  1243.0     0.000805     995.74274    1260.28625
  1261.0     0.000793     995.60150    1276.72852
  1332.0     0.000751     995.45795    1287.62231
  1381.0     0.000724     995.31158    1290.19885
  1379.0     0.000725     995.16272    1283.00916
  1392.0     0.000718     995.01123    1266.69995
  1321.0     0.000757     994.85724    1243.64856
  1322.0     0.000756     994.69989    1217.00928
  1303.0     0.000767     994.54034    1189.76990
  1263.0     0.000792     994.37805    1164.27698
  1217.0     0.000822     994.21271    1142.02783
  1280.0     0.000781     994.04456    1123.68433
  1212.0     0.000825     993.87347    1109.27380
  1172.0     0.000853     993.69971    1098.47156
  1059.0     0.000944     993.52258    1090.83203
  1132.0     0.000883     993.34265    1086.04773
  1084.0     0.000923     993.16010    1083.96106
  1093.0     0.000915     992.97418    1084.67175
  1152.0     0.000868     992.78534    1088.27429
  1092.0     0.000916     992.59357    1094.83398
  1129.0     0.000886     992.39838    1104.19666
  1108.0     0.000903     992.20020    1115.88171
  1080.0     0.000926     991.99878    1129.00403
  1062.0     0.000942     991.79431    1142.30530
  1067.0     0.000937     991.58649    1154.24060
  1062.0     0.000942     991.37579    1163.19531
  1150.0     0.000870     991.16168    1167.79211
  1076.0     0.000929     990.94446    1167.30530
  1118.0     0.000894     990.72369    1161.92578
  1121.0     0.000892     990.49994    1152.61743
  1105.0     0.000905     990.27258    1140.81641
  1115.0     0.000897     990.04205    1128.01331
  1149.0     0.000870     989.80817    1115.51978
  1105.0     0.000905     989.57086    1104.31128
  1095.0     0.000913     989.33008    1094.98108
  1122.0     0.000891     989.08606    1087.74744
  1141.0     0.000876     988.83862    1082.52856
  1069.0     0.000935     988.58765    1079.05103
  1103.0     0.000907     988.33325    1076.95239
  1024.0     0.000977     988.07550    1075.87354
  1085.0     0.000922     987.81403    1075.50159
  1104.0     0.000906     987.54919    1075.60718
  1069.0     0.000935     987.28125    1076.03418
  1047.0     0.000955     987.00940    1076.69080
  1072.0     0.000933     986.73425    1077.53406
  1061.0     0.000943     986.45544    1078.54749
  1005.0     0.000995     986.17322    1079.72827
  1001.0     0.000999     985.88721    1081.08057
  1037.0     0.000964     985.59784    1082.60144
  1057.0     0.000946     985.30487    1084.28210
  1007.0     0.000993     985.00854    1086.10376
  1069.0     0.000935     984.70856    1088.03979
  1075.0     0.000930     984.40497    1090.05994
  1117.0     0.000895     984.09772    1092.13330
  1080.0     0.000926     983.78711    1094.24609
  1029.0     0.000972     983.47253    1096.38538
  1133.0     0.000883     983.15491    1098.58252
  1085.0     0.000922     982.83344    1100.91895
  1106.0     0.000904     982.50848    1103.53882
  1150.0     0.000870     982.17987    1106.67175
  1107.0     0.000903     981.84772    1110.65125
  1093.0     0.000915     981.51202    1115.92590
  1162.0     0.000861     981.17267    1123.06494
  1138.0     0.000879     980.83002    1132.75830
  1155.0     0.000866     980.48370    1145.79468
  1160.0     0.000862     980.13373    1163.02771
  1168.0     0.000856     979.78027    1185.32019
  1201.0     0.000833     979.42334    1213.47314
  1169.0     0.000855     979.06274    1248.13855
  1271.0     0.000787     978.69904    1289.73364
  1293.0     0.000773     978.33136    1338.35181
  1362.0     0.000734     977.96027    1393.70239
  1439.0     0.000695     977.58594    1455.07422
  1512.0     0.000661     977.20795    1521.34912
  1494.0     0.000669     976.82666    1591.04956
  1624.0     0.000616     976.44202    1662.41541
  1709.0     0.000585     976.05359    1733.47900
  1663.0     0.000601     975.66193    1802.11133
  1802.0     0.000555     975.26691    1866.04370
  1758.0     0.000569     974.86829    1922.85132
  1841.0     0.000543     974.46643    1969.96313
  1892.0     0.000529     974.06146    2004.71912
  1945.0     0.000514     973.65283    2024.49573
  1931.0     0.000518     973.24121    2026.86401
  1941.0     0.000515     972.82599    2009.82080
  1984.0     0.000504     972.40759    1972.19116
  2029.0     0.000493     971.98602    1914.34375
  1963.0     0.000509     971.56110    1838.90564
  2032.0     0.000492     971.13318    1750.72241
  1957.0     0.000511     970.70209    1655.87622
  1900.0     0.000526     970.26758    1560.46680
  1832.0     0.000546     969.83008    1469.73840
  1681.0     0.000595     969.38971    1387.58716
  1589.0     0.000629     968.94604    1316.36499
  1525.0     0.000656     968.49951    1256.96509
  1418.0     0.000705     968.04974    1209.00891
  1421.0     0.000704     967.59705    1171.32764
  1307.0     0.000765     967.14124    1142.27295
  1208.0     0.000828     966.68280    1120.06360
  1273.0     0.000786     966.22137    1103.01440
  1248.0     0.000801     965.75702    1089.67444
  1216.0     0.000822     965.28998    1078.88647
  1123.0     0.000890     964.81970    1069.78320
  1143.0     0.000875     964.34698    1061.76636
  1155.0     0.000866     963.87164    1054.44470
  1106.0     0.000904     963.39343    1047.59741
  1082.0     0.000924     962.91266    1041.11108
  1065.0     0.000939     962.42920    1034.95142
  1097.0     0.000912     961.94354    1029.13220
  1027.0     0.000974     961.45477    1023.68494
  1059.0     0.000944     960.96375    1018.64899
  1030.0     0.000971     960.47021    1014.05450
  1045.0     0.000957     959.97430    1009.92023
  997.0      0.001003     959.47589    1006.24591
  1003.0     0.000997     958.97528    1003.01917
  1032.0     0.000969     958.47229    1000.21429
  998.0      0.001002     957.96680    997.79785
  1022.0     0.000978     957.45959    995.73584
  1017.0     0.000983     956.95007    993.99261
  962.0      0.001040     956.43799    992.53864
  1005.0     0.000995     955.92438    991.35425
  1004.0     0.000996     955.40826    990.42719
  986.0      0.001014     954.89038    989.75555
  933.0      0.001072     954.37054    989.35107
  982.0      0.001018     953.84863    989.23224
  1003.0     0.000997     953.32532    989.42731
  1032.0     0.000969     952.79980    989.97064
  1012.0     0.000988     952.27246    990.90210
  922.0      0.001085     951.74377    992.26666
  997.0      0.001003     951.21301    994.12012
  941.0      0.001063     950.68085    996.46509
  1027.0     0.000974     950.14716    999.35370
  942.0      0.001062     949.61188    1002.81366
  948.0      0.001055     949.07538    1006.86176
  993.0      0.001007     948.53705    1011.50061
  991.0      0.001009     947.99756    1016.71936
  1030.0     0.000971     947.45673    1022.49243
  1001.0     0.000999     946.91479    1028.77319
  1007.0     0.000993     946.37183    1035.50439
  995.0      0.001005     945.82709    1042.61267
  977.0      0.001024     945.28168    1050.01794
  1029.0     0.000972     944.73517    1057.63464
  1037.0     0.000964     944.18781    1065.37964
  1013.0     0.000987     943.63934    1073.18176
  1052.0     0.000951     943.09003    1080.98193
  1049.0     0.000953     942.53973    1088.73938
  1042.0     0.000960     941.98907    1096.44751
  1101.0     0.000908     941.43781    1104.08301
  1091.0     0.000917     940.88538    1111.66895
  1048.0     0.000954     940.33258    1119.22144
  1134.0     0.000882     939.77924    1126.74951
  1095.0     0.000913     939.22546    1134.24390
  1134.0     0.000882     938.67108    1141.66626
  1158.0     0.000864     938.11646    1148.95215
  1157.0     0.000864     937.56189    1156.00830
  1175.0     0.000851     937.00665    1162.71289
  1134.0     0.000882     936.45160    1168.92761
  1168.0     0.000856     935.89563    1174.50122
  1124.0     0.000890     935.34045    1179.28430
  1203.0     0.000831     934.78467    1183.13831
  1190.0     0.000840     934.22955    1185.94336
  1148.0     0.000871     933.67377    1187.61292
  1142.0     0.000876     933.11877    1188.09912
  1150.0     0.000870     932.56384    1187.39539
  1138.0     0.000879     932.00891    1185.53906
  1188.0     0.000842     931.45483    1182.61060
  1132.0     0.000883     930.90076    1178.71826
  1116.0     0.000896     930.34729    1173.99902
  1216.0     0.000822     929.79431    1168.60693
  1182.0     0.000846     929.24176    1162.70288
  1124.0     0.000890     928.69006    1156.45215
  1142.0     0.000876     928.13916    1150.02307
  1095.0     0.000913     927.58868    1143.57996
  1100.0     0.000909     927.03931    1137.29150
  1081.0     0.000925     926.49072    1131.32483
  1138.0     0.000879     925.94287    1125.84656
  1084.0     0.000923     925.39630    1121.01526
  1118.0     0.000894     924.85065    1116.96216
  1032.0     0.000969     924.30609    1113.77136
  1103.0     0.000907     923.76282    1111.44641
  1054.0     0.000949     923.22052    1109.88940
  1023.0     0.000978     922.67969    1108.87646
  1060.0     0.000943     922.14020    1108.06628
  1053.0     0.000950     921.60205    1107.02893
  1169.0     0.000855     921.06519    1105.31982
  1046.0     0.000956     920.53021    1102.63574
  1034.0     0.000967     919.99634    1099.08936
  1115.0     0.000897     919.46454    1095.48853
  1051.0     0.000951     918.93414    1093.62390
  1063.0     0.000941     918.40558    1095.91003
  1032.0     0.000969     917.87885    1104.33313
  1029.0     0.000972     917.35376    1118.80554
  988.0      0.001012     916.83081    1135.74927
  1066.0     0.000938     916.30939    1147.84119
  1093.0     0.000915     915.79041    1146.19690
  1027.0     0.000974     915.27325    1126.70007
  1043.0     0.000959     914.75836    1094.41284
  1046.0     0.000956     914.24567    1058.53223
  1011.0     0.000989     913.73480    1026.40576
  1112.0     0.000899     913.22662    1001.68420
  1084.0     0.000923     912.72052    984.68262
  1075.0     0.000930     912.21680    973.78809
  968.0      0.001033     911.71545    966.96558
  1006.0     0.000994     911.21667    962.62225
  984.0      0.001016     910.72052    959.79523
  961.0      0.001041     910.22656    957.97491
  1010.0     0.000990     909.73553    956.87720
  985.0      0.001015     909.24670    956.24738
  918.0      0.001089     908.76111    955.92981
  991.0      0.001009     908.27777    955.65363
  959.0      0.001043     907.79755    955.19177
  972.0      0.001029     907.32013    954.39154
  982.0      0.001018     906.84540    953.21930
  917.0      0.001091     906.37372    951.77795
  902.0      0.001109     905.90491    950.25183
  981.0      0.001019     905.43921    948.84772
  954.0      0.001048     904.97626    947.74634
  943.0      0.001060     904.51672    947.08978
  961.0      0.001041     904.05994    946.96130
  919.0      0.001088     903.60645    947.39484
  909.0      0.001100     903.15607    948.38464
  990.0      0.001010     902.70905    949.90454
  890.0      0.001124     902.26532    951.90826
  1004.0     0.000996     901.82458    954.36340
  936.0      0.001068     901.38751    957.23993
  916.0      0.001092     900.95343    960.51550
  901.0      0.001110     900.52301    964.17346
  971.0      0.001030     900.09564    968.19592
  992.0      0.001008     899.67212    972.57001
  982.0      0.001018     899.25201    977.27563
  938.0      0.001066     898.83521    982.29565
  946.0      0.001057     898.42194    987.60962
  961.0      0.001041     898.01221    993.20435
  1029.0     0.000972     897.60608    999.07501
  1006.0     0.000994     897.20337    1005.23523
  1010.0     0.000990     896.80450    1011.72229
  1042.0     0.000960     896.40912    1018.61041
  972.0      0.001029     896.01733    1026.01465
  1045.0     0.000957     895.62952    1034.10535
  1038.0     0.000963     895.24500    1043.10901
  1069.0     0.000935     894.86438    1053.31665
  1039.0     0.000962     894.48724    1065.07837
  1080.0     0.000926     894.11414    1078.79834
  1088.0     0.000919     893.74457    1094.91162
  1098.0     0.000911     893.37866    1113.86951
  1070.0     0.000935     893.01672    1136.10278
  1173.0     0.000853     892.65857    1161.98169
  1077.0     0.000929     892.30414    1191.77258
  1148.0     0.000871     891.95337    1225.59204
  1182.0     0.000846     891.60645    1263.37659
  1220.0     0.000820     891.26318    1304.83630
  1287.0     0.000777     890.92395    1349.45313
  1339.0     0.000747     890.58844    1396.46191
  1409.0     0.000710     890.25677    1444.86938
  1429.0     0.000700     889.92871    1493.47961
  1351.0     0.000740     889.60449    1540.93726
  1473.0     0.000679     889.28418    1585.78088
  1537.0     0.000651     888.96765    1626.52820
  1556.0     0.000643     888.65491    1661.76282
  1635.0     0.000612     888.34558    1690.24524
  1596.0     0.000627     888.04041    1711.01941
  1616.0     0.000619     887.73883    1723.48535
  1582.0     0.000632     887.44098    1727.43091
  1550.0     0.000645     887.14697    1722.99817
  1660.0     0.000602     886.85638    1710.62024
  1648.0     0.000607     886.56976    1690.95056
  1648.0     0.000607     886.28668    1664.79919
  1631.0     0.000613     886.00739    1633.09680
  1627.0     0.000615     885.73157    1596.88464
  1683.0     0.000594     885.45972    1557.29419
  1656.0     0.000604     885.19098    1515.51904
  1643.0     0.000609     884.92596    1472.75500
  1580.0     0.000633     884.66461    1430.13672
  1615.0     0.000619     884.40668    1388.65198
  1481.0     0.000675     884.15234    1349.10022
  1491.0     0.000671     883.90155    1312.18115
  1486.0     0.000673     883.65393    1278.30054
  1390.0     0.000719     883.40973    1247.71167
  1398.0     0.000715     883.16882    1220.50220
  1391.0     0.000719     882.93158    1196.62646
  1287.0     0.000777     882.69739    1175.93115
  1294.0     0.000773     882.46667    1158.19116
  1256.0     0.000796     882.23901    1143.13220
  1197.0     0.000835     882.01453    1130.45972
  1202.0     0.000832     881.79315    1119.87659
  1271.0     0.000787     881.57483    1111.09741
  1179.0     0.000848     881.35974    1103.85742
  1205.0     0.000830     881.14746    1097.91626
  1165.0     0.000858     880.93854    1093.06323
  1208.0     0.000828     880.73224    1089.11011
  1206.0     0.000829     880.52869    1085.89624
  1161.0     0.000861     880.32794    1083.28784
  1084.0     0.000923     880.13013    1081.17151
  1098.0     0.000911     879.93512    1079.46191
  1110.0     0.000901     879.74249    1078.09644
  1092.0     0.000916     879.55249    1077.04529
  1101.0     0.000908     879.36530    1076.30359
  1106.0     0.000904     879.18048    1075.89380
  1147.0     0.000872     878.99805    1075.86304
  1090.0     0.000917     878.81799    1076.27466
  1030.0     0.000971     878.64020    1077.21570
  1088.0     0.000919     878.46478    1078.81360
  1026.0     0.000975     878.29132    1081.29504
  1085.0     0.000922     878.12018    1085.11658
  1132.0     0.000883     877.95093    1091.13733
  1068.0     0.000936     877.78375    1100.77832
  1071.0     0.000934     877.61841    1115.91248
  1189.0     0.000841     877.45508    1138.23193
  1159.0     0.000863     877.29340    1168.08398
  1100.0     0.000909     877.13336    1203.21997
  1199.0     0.000834     876.97504    1238.24585
  1239.0     0.000807     876.81812    1265.49841
  1227.0     0.000815     876.66296    1278.77332
  1263.0     0.000792     876.50903    1279.03271
  1251.0     0.000799     876.35632    1274.03308
  1259.0     0.000794     876.20502    1272.45630
  1243.0     0.000805     876.05493    1280.24963
  1259.0     0.000794     875.90582    1299.63477
  1315.0     0.000760     875.75775    1329.44653
  1287.0     0.000777     875.61072    1366.08545
  1280.0     0.000781     875.46442    1404.51172
  1312.0     0.000762     875.31897    1438.92749
  1357.0     0.000737     875.17432    1463.36267
  1325.0     0.000755     875.03015    1472.35522
  1383.0     0.000723     874.88629    1462.00513
  1312.0     0.000762     874.74335    1431.28271
  1301.0     0.000769     874.60034    1382.79529
  1338.0     0.000747     874.45764    1322.01599
  1334.0     0.000750     874.31512    1255.50330
  1287.0     0.000777     874.17285    1189.37476
  1327.0     0.000754     874.03064    1128.41785
  1293.0     0.000773     873.88812    1075.69922
  1223.0     0.000818     873.74567    1032.55884
  1212.0     0.000825     873.60266    998.90643
  1155.0     0.000866     873.45953    973.70142
  1125.0     0.000889     873.31592    955.44049
  1087.0     0.000920     873.17169    942.55457
  1019.0     0.000981     873.02692    933.65613
  970.0      0.001031     872.88147    927.63947
  1023.0     0.000978     872.73517    923.68872
  990.0      0.001010     872.58813    921.23383
  928.0      0.001078     872.43988    919.88812
  1013.0     0.000987     872.29065    919.38824
  971.0      0.001030     872.14020    919.55444
  953.0      0.001049     871.98859    920.23151
  967.0      0.001034     871.83569    921.35419
  896.0      0.001116     871.68134    922.81110
  908.0      0.001101     871.52551    924.51782
  966.0      0.001035     871.36780    926.39319
  920.0      0.001087     871.20856    928.36072
  913.0      0.001095     871.04767    930.34222
  915.0      0.001093     870.88470    932.26508
  886.0      0.001129     870.71985    934.06146
  877.0      0.001140     870.55280    935.66870
  851.0      0.001175     870.38397    937.03821
  886.0      0.001129     870.21265    938.13239
  876.0      0.001142     870.03888    938.92957
  908.0      0.001101     869.86285    939.42664
  884.0      0.001131     869.68451    939.64172
  913.0      0.001095     869.50336    939.59637
  905.0      0.001105     869.31970    939.33575
  951.0      0.001052     869.13306    938.91119
  884.0      0.001131     868.94391    938.37482
  898.0      0.001114     868.75183    937.77881
  935.0      0.001070     868.55670    937.17108
  948.0      0.001055     868.35852    936.59003
  909.0      0.001100     868.15710    936.06555
  919.0      0.001088     867.95251    935.61432
  922.0      0.001085     867.74469    935.24323
  892.0      0.001121     867.53345    934.94519
  911.0      0.001098     867.31885    934.70825
  936.0      0.001068     867.10065    934.51276
  907.0      0.001103     866.87897    934.33221
  901.0      0.001110     866.65369    934.13995
  877.0      0.001140     866.42456    933.90430
  966.0      0.001035     866.19159    933.59546
  947.0      0.001056     865.95508    933.19031
  890.0      0.001124     865.71442    932.66693
  897.0      0.001115     865.46991    932.01318
  952.0      0.001050     865.22131    931.22278
  943.0      0.001060     864.96851    930.29883
  916.0      0.001092     864.71173    929.24670
  875.0      0.001143     864.45081    928.07861
  873.0      0.001145     864.18561    926.81012
  933.0      0.001072     863.91577    925.45593
  925.0      0.001081     863.64221    924.03424
  923.0      0.001083     863.36383    922.55463
  844.0      0.001185     863.08136    921.03717
  905.0      0.001105     862.79431    919.48944
  865.0      0.001156     862.50262    917.91785
  935.0      0.001070     862.20648    916.32849
  872.0      0.001147     861.90576    914.72577
  881.0      0.001135     861.60046    913.11005
  856.0      0.001168     861.29047    911.48212
  880.0      0.001136     860.97607    909.84570
  883.0      0.001133     860.65668    908.20300
  901.0      0.001110     860.33282    906.55927
  907.0      0.001103     860.00433    904.91772
  890.0      0.001124     859.67084    903.28296
  920.0      0.001087     859.33276    901.66058
  944.0      0.001059     858.98993    900.05597
  914.0      0.001094     858.64246    898.47333
  931.0      0.001074     858.29010    896.91852
  884.0      0.001131     857.93298    895.39874
  919.0      0.001088     857.57135    893.91589
  890.0      0.001124     857.20483    892.47650
  915.0      0.001093     856.83356    891.08875
  908.0      0.001101     856.45764    889.75824
  884.0      0.001131     856.07709    888.48608
  870.0      0.001149     855.69147    887.28882
  850.0      0.001176     855.30170    886.16632
  840.0      0.001190     854.90710    885.12384
  887.0      0.001127     854.50812    884.16528
  872.0      0.001147     854.10437    883.29480
  852.0      0.001174     853.69604    882.51520
  876.0      0.001142     853.28333    881.83148
  865.0      0.001156     852.86627    881.24774
  907.0      0.001103     852.44482    880.77063
  859.0      0.001164     852.01880    880.40564
  950.0      0.001053     851.58875    880.16498
  897.0      0.001115     851.15448    880.06311
  879.0      0.001138     850.71594    880.11792
  905.0      0.001105     850.27344    880.35516
  898.0      0.001114     849.82697    880.82727
  873.0      0.001145     849.37671    881.53644
  846.0      0.001182     848.92230    882.55042
  920.0      0.001087     848.46411    883.92914
  891.0      0.001122     848.00244    885.74127
  862.0      0.001160     847.53711    888.06079
  896.0      0.001116     847.06842    890.97168
  903.0      0.001107     846.59625    894.55603
  876.0      0.001142     846.12085    898.89777
  871.0      0.001148     845.64191    904.07227
  854.0      0.001171     845.16028    910.14642
  898.0      0.001114     844.67548    917.17700
  891.0      0.001122     844.18799    925.21960
  894.0      0.001119     843.69781    934.35236
  901.0      0.001110     843.20514    944.69116
  900.0      0.001111     842.70972    956.35999
  948.0      0.001055     842.21216    969.36426
  962.0      0.001040     841.71259    983.38586
  990.0      0.001010     841.21063    997.60889
  916.0      0.001092     840.70715    1010.73730
  965.0      0.001036     840.20166    1021.45435
  989.0      0.001011     839.69470    1029.39563
  1038.0     0.000963     839.18622    1035.21606
  973.0      0.001028     838.67670    1039.64636
  991.0      0.001009     838.16595    1043.03064
  1008.0     0.000992     837.65417    1045.31409
  1063.0     0.000941     837.14197    1046.23657
  1129.0     0.000886     836.62885    1045.54797
  1070.0     0.000935     836.11554    1043.15173
  1070.0     0.000935     835.60187    1039.13428
  1136.0     0.000880     835.08850    1033.72217
  1100.0     0.000909     834.57507    1027.27148
  1089.0     0.000918     834.06189    1020.22272
  1012.0     0.000988     833.54956    1013.08203
  1046.0     0.000956     833.03778    1006.37903
  1073.0     0.000932     832.52698    1000.61542
  999.0      0.001001     832.01721    996.19006
  1041.0     0.000961     831.50916    993.33215
  1015.0     0.000985     831.00250    992.03748
  949.0      0.001054     830.49762    992.08551
  1023.0     0.000978     829.99506    993.12970
  1034.0     0.000967     829.49451    994.73444
  997.0      0.001003     828.99646    996.29150
  975.0      0.001026     828.50092    996.99536
  951.0      0.001052     828.00842    995.99200
  1007.0     0.000993     827.51904    992.65674
  997.0      0.001003     827.03296    986.85437
  987.0      0.001013     826.55054    978.97272
  1027.0     0.000974     826.07214    969.70831
  1026.0     0.000975     825.59778    959.82965
  921.0      0.001086     825.12744    950.01605
  995.0      0.001005     824.66187    940.76270
  990.0      0.001010     824.20074    932.34625
  978.0      0.001022     823.74493    924.84320
  927.0      0.001079     823.29407    918.17834
  993.0      0.001007     822.84894    912.19580
  947.0      0.001056     822.40955    906.72144
  1004.0     0.000996     821.97565    901.60687
  886.0      0.001129     821.54828    896.75305
  961.0      0.001041     821.12714    892.10938
  866.0      0.001155     820.71277    887.66644
  935.0      0.001070     820.30505    883.44293
  892.0      0.001121     819.90460    879.46930
  902.0      0.001109     819.51117    875.77637
  915.0      0.001093     819.12549    872.38727
  896.0      0.001116     818.74756    869.30878
  868.0      0.001152     818.37756    866.52954
  897.0      0.001115     818.01575    864.02020
  829.0      0.001206     817.66223    861.73358
  891.0      0.001122     817.31726    859.61255
  919.0      0.001088     816.98102    857.59576
  895.0      0.001117     816.65399    855.62720
  785.0      0.001274     816.33575    853.66803
  902.0      0.001109     816.02740    851.71246
  817.0      0.001224     815.72803    849.78424
  913.0      0.001095     815.43848    847.93781
  851.0      0.001175     815.15881    846.24109
  882.0      0.001134     814.88922    844.76770
  859.0      0.001164     814.62964    843.58264
  866.0      0.001155     814.38049    842.74103
  863.0      0.001159     814.14185    842.27954
  899.0      0.001112     813.91345    842.22192
  841.0      0.001189     813.69574    842.56720
  802.0      0.001247     813.48895    843.29895
  865.0      0.001156     813.29285    844.39478
  848.0      0.001179     813.10779    845.82104
  877.0      0.001140     812.93365    847.53705
  833.0      0.001200     812.77057    849.49805
  842.0      0.001188     812.61847    851.65814
  851.0      0.001175     812.47754    853.96924
  832.0      0.001202     812.34766    856.38379
  875.0      0.001143     812.22894    858.85468
  843.0      0.001186     812.12122    861.33539
  851.0      0.001175     812.02448    863.78284
  820.0      0.001220     811.93884    866.15546
  809.0      0.001236     811.86407    868.41626
  900.0      0.001111     811.80017    870.53601
  822.0      0.001217     811.74670    872.48950
  819.0      0.001221     811.70398    874.26221
  776.0      0.001289     811.67163    875.84631
  889.0      0.001125     811.64954    877.24634
  852.0      0.001174     811.63757    878.47211
  828.0      0.001208     811.63501    879.54456
  839.0      0.001192     811.64258    880.48773
  872.0      0.001147     811.65912    881.33319
  817.0      0.001224     811.68469    882.11316
  878.0      0.001139     811.71899    882.86542
  885.0      0.001130     811.76135    883.62903
  828.0      0.001208     811.81171    884.44745
  830.0      0.001205     811.86975    885.37006
  906.0      0.001104     811.93463    886.44812
  863.0      0.001159     812.00604    887.74896
  865.0      0.001156     812.08368    889.34180
  929.0      0.001076     812.16663    891.29980
  866.0      0.001155     812.25452    893.69470
  856.0      0.001168     812.34686    896.57916
  844.0      0.001185     812.44281    899.98676
  891.0      0.001122     812.54144    903.89099
  917.0      0.001091     812.64264    908.20581
  887.0      0.001127     812.74500    912.76990
  929.0      0.001076     812.84784    917.34460
  924.0      0.001082     812.95068    921.62439
  909.0      0.001100     813.05237    925.25433
  893.0      0.001120     813.15149    927.86273
  837.0      0.001195     813.24768    929.10974
  902.0      0.001109     813.33978    928.74548
  904.0      0.001106     813.42645    926.67371
  912.0      0.001096     813.50653    922.98126
  934.0      0.001071     813.57898    917.91937
  919.0      0.001088     813.64227    911.83942
  934.0      0.001071     813.69519    905.13556
  916.0      0.001092     813.73633    898.18860
  865.0      0.001156     813.76465    891.33344
  891.0      0.001122     813.77802    884.83124
  909.0      0.001100     813.77509    878.86420
  951.0      0.001052     813.75409    873.52527
  889.0      0.001125     813.71368    868.86182
  873.0      0.001145     813.65161    864.84326
  914.0      0.001094     813.56641    861.41266
  929.0      0.001076     813.45593    858.49432
  884.0      0.001131     813.31818    856.00891
  931.0      0.001074     813.15106    853.88202
  926.0      0.001080     812.95276    852.05066
  867.0      0.001153     812.72040    850.46320
  881.0      0.001135     812.45209    849.07983
  849.0      0.001178     812.14526    847.87024
  858.0      0.001166     811.79755    846.81195
  887.0      0.001127     811.40631    845.88953
  885.0      0.001130     810.96887    845.08881
  846.0      0.001182     810.48248    844.40009
  841.0      0.001189     809.94397    843.81671
  851.0      0.001175     809.35089    843.33984
  835.0      0.001198     808.69946    842.98322
  837.0      0.001195     807.98737    842.79517
  878.0      0.001139     807.21051    842.89673
  848.0      0.001179     806.36615    843.54883
  868.0      0.001152     805.45056    845.24994
  829.0      0.001206     804.45966    848.83478
  840.0      0.001190     803.39050    855.51501
  882.0      0.001134     802.23840    866.74237
  876.0      0.001142     801.00037    883.82227
  882.0      0.001134     799.67096    907.25500
  892.0      0.001121     798.24725    936.01093
  880.0      0.001136     796.72424    967.02216
  907.0     .             .            .
_pd_meas_number_of_points              3251
_pd_proc_number_of_points              3251
